# Supplementary material for: Extracellular vesicles produced in B cells deliver tumor suppressor miR-335 to breast cancer cells disrupting oncogenic programming in vitro and in vivo
Source: Sci Rep. 2018 Dec 4;8:17581. doi: 10.1038/s41598-018-35968-2 (PMC6279829; doi:10.1038/s41598-018-35968-2)
Supplement: Supplementary file 2 — Supplementary Data Set [file 41598_2018_35968_MOESM2_ESM.xlsx]

## Sheet: Supplementary Table 1
	Statistics						log2 (TPM+1)
Perturb	Statistics						335			scr			st			unt
Name	335-ctrl	p	t	Sig	in_set	-log10(p)	335_1_S10_L004	335_2_S11_L004	335_4_S12_L004	scr1_S7_L004	scr2_S8_L004	scr4_S9_L004	st1_S4_L004	st2_S5_L004	st5_S6_L004	unt2_S1_L004	unt3_S2_L004	unt4_S3_L004
Gene
SOX4	0.520887	0.001984	4.14873	TRUE	FALSE	2.70245	7.2268	7.5107	7.07082	7.87652	7.98299	7.60309	7.63663	7.97728	8.01502	7.69576	7.77479	7.55085
TMEM2	-0.269193	0.090128	-1.87591	FALSE	FALSE	1.04514	10.9125	11.1301	10.8608	11.0901	10.76	10.7076	10.5963	10.7575	10.7581	10.4132	10.8742	10.3304
AKAP13	-0.155892	0.394316	-0.890112	FALSE	FALSE	0.404156	10.235	10.3282	10.0613	10.3799	10.1708	10.1731	9.99283	9.99475	10.1492	9.82727	10.3379	9.4448
ALDH3A2	-0.252295	0.013113	-3.01022	FALSE	FALSE	1.88231	10.6572	10.8813	10.5596	10.5733	10.3436	10.2593	10.3972	10.5508	10.5398	10.3387	10.5163	10.5045
CADM1	-1.0339	0.009063	-3.22726	FALSE	FALSE	2.04273	6.86189	6.50703	6.69961	5.86068	6.60094	5.22135	6.31977	5.54035	4.97542	5.63899	5.5182	5.22476
DUSP4	0.012334	0.87185	0.165498	FALSE	FALSE	0.059558	11.8748	12.0347	11.7132	11.9596	11.7986	11.7163	11.8879	11.9555	11.9864	11.8668	11.9922	11.8161
EREG	0.049118	0.776808	0.291255	FALSE	FALSE	0.109686	11.3201	11.546	11.2465	11.6517	11.5491	11.3096	11.3031	11.6779	11.7177	11.0257	11.5377	11.007
FLRT2	-0.089141	0.445366	-0.794471	FALSE	FALSE	0.351283	10.1517	10.4141	10.1263	10.3154	10.3168	10.0963	10.0976	10.2505	10.2489	9.96344	10.1772	9.8081
FSCN1	0.619886	0.000292	5.42154	TRUE	FALSE	3.53406	10.7718	10.9232	10.4787	11.5695	11.2005	11.2778	11.3399	11.2578	11.4653	11.373	11.5209	11.0952
FZD8	0.22736	0.037706	2.3939	FALSE	FALSE	1.42359	8.3966	8.66888	8.2854	8.90989	8.57365	8.68239	8.5812	8.62936	8.683	8.73471	8.8009	8.50383
IGF2BP3	-0.529199	0.099183	-1.81749	FALSE	FALSE	1.00356	10.5961	10.7304	10.5178	10.4521	10.3777	10.1064	10.2095	10.2865	10.5206	9.40404	10.2846	9.12886
ITGB4	0.1049	0.58804	0.55964	FALSE	FALSE	0.230593	9.75702	9.98584	9.42417	10.1774	9.76155	9.74712	9.8651	9.76674	9.96	9.84862	10.1165	9.20212
KLF9	-0.363324	0.127751	-1.66074	FALSE	FALSE	0.893635	6.18982	6.49185	5.93074	6.10852	5.24793	6.02237	5.97728	6.2854	5.9542	5.39232	5.90689	5.67242
MMP1	0.455303	0.005282	3.54846	FALSE	FALSE	2.27722	12.0416	12.2179	11.9915	12.7302	12.4764	12.3728	12.2116	12.4254	12.399	12.7275	12.6976	12.8104
PCDH20	-0.240649	0.208889	-1.34322	FALSE	FALSE	0.680084	7.34873	7.53916	7.13955	7.33985	7.13955	7.12928	7.12928	7.34873	7.48382	6.72792	6.98869	6.62936
PHGDH	0.325355	0.017014	2.85804	FALSE	FALSE	1.76919	9.70046	9.91886	9.47803	10.2652	9.92338	9.86233	9.89479	9.87192	10.0902	10.2586	10.0458	10.0081
PHLDA2	0.107518	0.949026	0.065552	FALSE	FALSE	0.022722	4.49571	0	0	0	0	4.49571	5.46338	0	0	0	0	4.49571
PPP2R2C	0.064145	0.45147	0.783538	FALSE	FALSE	0.345371	8.99931	9.13467	8.82018	9.11153	9.00281	8.83033	9.01969	9.12936	9.17253	9.00282	9.18487	8.98584
SASH1	-0.124324	0.481059	-0.731851	FALSE	FALSE	0.317802	9.19181	9.45676	9.18312	9.43137	9.27131	9.18601	9.1368	9.1856	9.43883	8.77982	9.30592	8.64048
SEL1L3	-0.087365	0.396584	-0.885688	FALSE	FALSE	0.401665	9.14211	9.21674	8.90689	9.22882	8.90086	8.84235	8.87652	9.00843	8.99713	8.95129	9.24555	8.96
SEMA4B	0.240172	0.11172	1.74422	FALSE	FALSE	0.951867	10.329	10.5028	10.1139	10.8456	10.4959	10.545	10.444	10.276	10.6676	10.697	10.7748	10.2528
SERPINB5	0.147751	0.269672	1.16859	FALSE	FALSE	0.569164	5.9184	6.24793	6.02237	6.26679	6.18982	6.02237	6.44294	6.04439	6.52356	6.18982	6.2854	5.93074
SERPINE2	0.062542	0.437083	0.809468	FALSE	FALSE	0.359437	11.057	11.226	10.9464	11.3305	11.211	11.0977	10.9529	11.1359	11.0827	11.1054	11.0949	11.2399
SLCO4A1	-0.086641	0.527859	-0.654009	FALSE	FALSE	0.277482	10.0458	10.1972	9.78627	10.0715	9.65643	9.7364	10.0485	10.0444	10.1228	9.9263	10.0741	9.62753
ST8SIA4	-0.167253	0.125732	-1.67071	FALSE	FALSE	0.900554	7.89377	8.14596	7.81978	7.96955	7.87819	7.64466	7.83384	7.84696	7.96059	7.7015	7.67099	7.56696
TMEM154	0.276001	0.038309	2.38462	FALSE	FALSE	1.4167	8.60757	8.9821	8.59985	9.17566	8.96659	8.88543	9.04167	9.13546	9.14482	8.8012	9.14544	8.75627

## Sheet: Supplementary Table 2
	Statistics						log2 (TPM+1)
Perturb	Statistics						335			scr			st			unt
Name	335-ctrl	p	t	Sig	in_set	-log10(p)	335_1_S10_L004	335_2_S11_L004	335_4_S12_L004	scr1_S7_L004	scr2_S8_L004	scr4_S9_L004	st1_S4_L004	st2_S5_L004	st5_S6_L004	unt2_S1_L004	unt3_S2_L004	unt4_S3_L004
Gene
FOXA2	0.456102	0.00013	6.01181	FALSE	FALSE	3.8859	9.19722	9.45121	9.14973	9.82018	9.72281	9.60733	9.69697	9.80896	9.83603	9.73132	9.73471	9.5411
DKK1	0.557555	0.00054	4.99718	TRUE	FALSE	3.26795	11.9181	12.1611	11.8349	12.5824	12.4362	12.2784	12.508	12.7985	12.7669	12.4102	12.5174	12.4622
SOX4	0.520887	0.001984	4.14873	TRUE	FALSE	2.70245	7.2268	7.5107	7.07082	7.87652	7.98299	7.60309	7.63663	7.97728	8.01502	7.69576	7.77479	7.55085
BRCA1	-0.283014	0.028023	-2.56725	FALSE	FALSE	1.55249	10.4569	10.5362	10.2684	10.3498	10.1231	10.0191	10.1325	10.2971	10.3044	9.96255	10.2071	9.84176
ID4	0.582435	0.031468	2.4996	TRUE	FALSE	1.50212	5.61471	5.32635	5.78136	6.53916	6.04439	5.70044	6.32193	6.65821	6.45943	5.58496	5.93074	6.16993
PLAUR	0.298832	0.039012	2.37397	FALSE	FALSE	1.4088	11.9221	12.1206	11.6771	12.442	12.0277	12.1088	12.0291	12.0125	12.1442	12.4562	12.3487	12.2795
MERTK	-0.238116	0.05321	-2.19139	FALSE	FALSE	1.274	8.71081	8.87652	8.47573	8.69	8.23362	8.3837	8.33985	8.50779	8.43879	8.57365	8.58872	8.29002
SIAH2	0.118852	0.213428	1.32883	FALSE	FALSE	0.670749	8.7039	8.84862	8.54689	8.81698	8.6865	8.56224	8.77808	8.96578	8.84235	8.93074	8.84862	8.93664
SP1	-0.171073	0.23639	-1.25968	FALSE	FALSE	0.626372	11.0468	11.1955	10.8642	10.9897	10.86	10.7278	10.913	11.0291	11.0729	10.5973	11.0879	10.5021
EPN2	0.154409	0.288243	1.1216	FALSE	FALSE	0.540241	9.66215	9.97049	9.52377	10.1364	9.78849	9.74294	9.83549	10.0015	10.1009	9.7518	9.98938	9.512
PAX6	0.298408	0.370122	0.938458	FALSE	FALSE	0.431655	4.64386	5.35755	5.39232	5.20945	5.61718	5.16993	5.70044	6.26679	6	5.09049	4.85798	4.9546
TNC	-0.125193	0.400941	-0.877238	FALSE	FALSE	0.396919	10.6379	10.7225	10.4022	10.7723	10.52	10.5323	10.3543	10.3805	10.4985	10.4231	10.692	9.9881
ROCK1	-0.128632	0.536201	-0.640575	FALSE	FALSE	0.270673	11.933	12.1538	11.8465	12.0261	11.9825	11.7835	11.9284	12.1412	12.1936	11.3381	11.9644	11.2844
RUNX2	0.085022	0.554357	0.611748	FALSE	FALSE	0.25621	9.5842	9.80758	9.46761	9.89038	9.69013	9.69721	9.79941	9.93737	9.92184	9.36194	9.67428	9.37077
ESR1	0.427555	0.578706	0.573912	FALSE	FALSE	0.237542	1	2.32193	0	1.58496	2.58496	3	2.32193	2.32193	1	0	1	0
RASA1	-0.092507	0.61299	-0.522069	FALSE	FALSE	0.212547	10.4848	10.6988	10.3827	10.6224	10.4757	10.393	10.4535	10.7711	10.7798	9.97475	10.371	10.0252
FMN2	-0.200734	0.620724	-0.510583	FALSE	FALSE	0.207102	3.32193	2.58496	3.32193	3.16993	2.58496	2.80735	3.32193	2.32193	3.45943	3.45943	3.16993	1.58496
FMNL3	-0.065806	0.635527	-0.488798	FALSE	FALSE	0.196866	10.1632	10.2359	9.9217	10.3204	10.1234	10.1048	9.94922	9.89482	10.1517	10.0013	10.2188	9.60564
GRM4	-0.318577	0.644796	-0.475283	FALSE	FALSE	0.190577	2.32366	0	2.33032	2.59687	2.32292	0	1.00164	1.58675	1.58496	0	1	1.00161
ZEB2	-0.081681	0.692485	-0.407138	FALSE	FALSE	0.15959	8.81757	8.98564	8.65464	9.02514	8.73809	8.77479	8.6865	8.94252	9.05257	8.33539	8.98014	8.10329
DAAM2	-0.16046	0.733035	-0.350774	FALSE	FALSE	0.134875	1.65761	2.1139	1	1.62971	1.65245	2.11095	2.44851	0	1.75157	1.10308	1.07498	1.09914
IGF1R	-0.053197	0.750307	-0.327141	FALSE	FALSE	0.124761	9.52723	9.74003	9.22887	9.74619	9.57223	9.44995	9.34665	9.34155	9.49254	9.2762	9.77911	9.00521
NOS3	-0.131886	0.856084	-0.186104	FALSE	FALSE	0.067483	2.04881	2.76925	1.68961	3.15942	3.03319	2.80735	0.815971	2.54632	2.97147	1	0	2.00229
LRG1	0.066413	0.905999	0.121115	FALSE	FALSE	0.042872	3.47632	2.42358	2.33825	3.40646	2.85834	3.40554	2.91138	2.02486	2.55951	3.81713	3.32895	1
RB1	-0.016929	0.942154	-0.074407	FALSE	FALSE	0.025878	10.7219	11.0566	10.7977	11.0654	10.9069	10.7279	11.0014	11.2773	11.2438	10.2656	10.8178	10.2703
PTPRN2	0.058169	0.615953	0.51766	FALSE	FALSE	0.210452	8.64025	8.75489	8.67243	8.95129	8.52356	8.48382	8.92184	8.79442	8.93958	8.78464	8.7879	8.53916
BCL2L2	-0.114917	0.236117	-1.26047	FALSE	FALSE	0.626873	9.66864	9.78127	9.47131	9.73719	9.60979	9.39465	9.38245	9.52813	9.67547	9.42141	9.56908	9.41127
MAPK1	-0.032542	0.736304	-0.346285	FALSE	FALSE	0.132943	11.6888	11.87	11.5352	11.7936	11.581	11.5179	11.6046	11.7527	11.843	11.5955	11.8071	11.4939
BIRC5	0.126922	0.201223	1.36814	FALSE	FALSE	0.696323	11.6796	11.8035	11.5612	11.8281	11.5951	11.5676	11.7457	11.9056	11.8788	11.9728	11.8641	11.9177
MYC	0.020857	0.807005	0.250856	FALSE	FALSE	0.093124	12.0748	12.2627	11.9177	12.2995	12.0698	12.0775	11.9972	12.0441	12.1624	12.1852	12.1746	11.9432
POU5F1	0.131676	0.6777	0.428032	FALSE	FALSE	0.168963	4.31727	4.44726	3.90364	4.60759	4.57294	4.73763	4.03831	5.09187	4.43816	3.36057	4.21543	4.12712
PARP1	0.044933	0.582883	0.567511	FALSE	FALSE	0.234419	12.8855	12.997	12.6978	13.0343	12.8321	12.7733	12.7844	12.8589	12.928	12.9936	13.0761	12.8646
CRKL	-0.034062	0.779765	-0.287277	FALSE	FALSE	0.108036	10.9043	11.1504	10.8007	11.0381	10.821	10.7176	10.897	11.0444	11.0794	10.8286	11.1789	10.6548
WBP5	-0.201688	0.165816	-1.49488	FALSE	FALSE	0.780373	12.0745	12.0885	12.043	11.7842	11.6812	11.5063	11.7669	12.1852	12.1085	11.9155	11.7574	12.0974
Targets exlucded due to low expression level
	335_4_S12_L004	st2_S5_L004	scr1_S7_L004	scr2_S8_L004	unt3_S2_L004	scr4_S9_L004	335_1_S10_L004	335_2_S11_L004	st1_S4_L004	Undetermined_S0_L004	unt4_S3_L004	unt2_S1_L004	st5_S6_L004
SOX17	0	0	0	0	0	0	0	0	0	0	0	0	0
TFF2	1	0	0	2	0	0	1	4	0	0	0	2	1
CXCR4	0	0	0	0	0	0	0	0	0	0	0	0	0
TRIM29	0	1	1	1	1	1	0	0	4	0	0	3	0

## Sheet: Supplementary Table 3
	335-unt_scr_st	Mad	p	t	-log10(p)	fdr_adjusted_p
LUZP6	-5.54635	1.94769	0.00017022	-5.81173	3.76899	0.0111253
TNFRSF6B	-4.00239	1.98942	0.0069489	-3.38458	2.15808	0.0490792
CAMSAP3	-2.92552	1.45082	0.00124142	-4.44674	2.90608	0.0195319
BOLA2	-2.69308	1.15163	0.000582673	-4.94519	3.23457	0.0151187
ZNF48	-2.38681	0.986419	0.00137802	-4.37971	2.86074	0.0202432
DOHH	-1.86611	0.799537	0.000122504	-6.05677	3.91185	0.0109458
C4orf3	-1.84658	0.74993	1.01854e-05	-8.13328	4.99202	0.00893117
N4BP3	-1.84552	0.69336	0.000379203	-5.23926	3.42113	0.0132066
ETV2	-1.84282	0.899328	0.000561292	-4.97045	3.25081	0.0150029
TBR1	-1.71939	0.746726	0.00254878	-3.99255	2.59367	0.0275886
HIST1H2BL	-1.64394	0.676318	0.00111221	-4.51775	2.95381	0.0186289
CLDN9	-1.54683	0.614527	0.00109508	-4.52781	2.96056	0.0185497
ZMYND10	-1.42786	0.67526	0.000209124	-5.66144	3.6796	0.0113619
C2orf70	-1.4069	0.659474	0.00653769	-3.42089	2.18458	0.0472474
ARC	-1.40537	0.692253	0.00016154	-5.85031	3.79172	0.0110581
HIST1H2BB	-1.39473	0.713291	0.00123369	-4.45076	2.90879	0.0194814
HUS1B	-1.37404	0.618224	0.00648725	-3.4255	2.18794	0.0470194
NUTM2G	-1.35341	0.728238	0.00304257	-3.8833	2.51676	0.0305112
STXBP6	-1.35331	0.706653	2.32281e-06	-9.59319	5.63399	0.00396155
PPAN-P2RY11	-1.29842	0.62994	0.00239295	-4.0317	2.62107	0.0270354
MARCKS	-1.24582	0.616601	0.000492767	-5.05891	3.30736	0.0146807
MAGEC2	-1.23	0.652789	0.00101434	-4.57761	2.99382	0.0179337
OSGIN1	-1.22099	0.582804	5.3123e-05	-6.70788	4.27472	0.00922328
CNTD2	-1.21256	0.641783	0.0025146	-4.00092	2.59953	0.0275132
NOX1	-1.1938	0.519969	0.00314976	-3.86204	2.50172	0.0310338
ID2	-1.18244	0.563165	1.88697e-05	-7.57787	4.72424	0.00893117
HPGD	-1.18126	0.622321	0.00476813	-3.61	2.32165	0.0393314
PRR34	-1.17331	0.664291	0.0036157	-3.77768	2.44181	0.0336965
HIST1H1E	-1.15841	0.577381	0.000264411	-5.4929	3.57772	0.0115488
LGR6	-1.15178	0.634866	0.00631912	-3.44116	2.19934	0.0462183
TMEM52	-1.15154	0.631545	0.000970037	-4.60676	3.01321	0.017611
TH	-1.13093	0.591617	0.00021382	-5.64536	3.66995	0.0113676
HIST1H3B	-1.12909	0.586277	0.00296981	-3.89817	2.52727	0.0300047
PDGFB	-1.1273	0.545697	0.00156739	-4.29758	2.80482	0.0214658
HIST1H3C	-1.12185	0.559577	0.000154255	-5.88446	3.81176	0.0109458
MVD	-1.11987	0.532645	3.60422e-05	-7.02526	4.44319	0.00893117
TRIM54	-1.11936	0.554299	0.000714431	-4.80852	3.14604	0.0158388
PTPRR	-1.10314	0.530879	1.14503e-06	-10.3633	5.94118	0.0030188
SLC45A1	-1.10112	0.612296	0.00384482	-3.74027	2.41512	0.0348938
MFSD2B	-1.10104	0.491879	0.000216589	-5.63606	3.66436	0.0113676
IL36B	-1.09497	0.544351	0.00419785	-3.68696	2.37697	0.0364354
IFITM1	-1.06745	0.455561	0.000451296	-5.11908	3.34554	0.0144332
TBPL2	-1.05708	0.551352	0.00204265	-4.13047	2.68981	0.0246622
PLLP	-1.04608	0.509719	0.000234181	-5.57977	3.63045	0.0114054
MAFA	-1.0453	0.53805	0.000551344	-4.98255	3.25858	0.0150029
POLR2L	-1.03892	0.518494	5.70738e-05	-6.65028	4.24356	0.00946554
SPNS2	-1.0357	0.507161	0.000550516	-4.98357	3.25923	0.0150029
CDC42EP1	-1.03136	0.505829	7.68647e-05	-6.41471	4.11427	0.010217
CC2D2B	-1.02858	0.467846	0.00634225	-3.43898	2.19776	0.0463149
KRT85	-1.02559	0.533604	0.000976257	-4.60258	3.01044	0.0176278
NUDT8	-1.01348	0.571249	0.00174173	-4.23075	2.75902	0.0226761
SPATA2L	-1.00744	0.511722	4.40451e-05	-6.85995	4.3561	0.00893117
CNIH2	-1.00341	0.520218	0.00160325	-4.28322	2.795	0.0216394
ZNF296	-0.995312	0.515499	2.06796e-05	-7.49783	4.68446	0.00893117
RHOV	-0.994814	0.584055	0.00599119	-3.47298	2.22249	0.0448681
MED16	-0.986202	0.494052	8.17947e-05	-6.36621	4.08727	0.010217
SNAI3	-0.986073	0.572742	0.0065957	-3.41562	2.18074	0.0475533
SLC6A14	-0.983333	0.53595	0.003201	-3.85214	2.49471	0.0311976
INAFM1	-0.981648	0.526458	0.000722067	-4.80144	3.14142	0.0158388
ADM5	-0.980357	0.514213	2.92719e-05	-7.1997	4.53355	0.00893117
TCAP	-0.979554	0.494149	0.000153773	-5.88678	3.81312	0.0109458
ISG15	-0.978405	0.489115	0.000122874	-6.05449	3.91054	0.0109458
ZNF574	-0.97517	0.529796	0.000966158	-4.60937	3.01495	0.0175762
C11orf96	-0.97516	0.721301	0.000358113	-5.27909	3.44598	0.012856
ZNF385A	-0.974673	0.498522	1.75535e-06	-9.89224	5.75564	0.0035499
RABEP2	-0.96218	0.549823	3.85659e-05	-6.96917	4.4138	0.00893117
TMEM191B	-0.958544	0.485518	0.00212587	-4.10548	2.67246	0.0252153
BOLA2B	-0.958334	0.481718	0.000117621	-6.08749	3.92952	0.0109458
PPDPF	-0.958155	0.486921	5.10809e-07	-11.3053	6.29174	0.0030188
ZNF628	-0.955969	0.491634	1.24394e-06	-10.2705	5.9052	0.0030188
CACFD1	-0.954444	0.508956	0.00014995	-5.90546	3.82405	0.0109458
CISH	-0.947122	0.467226	0.00185968	-4.18942	2.73056	0.023509
SHBG	-0.943169	0.482176	0.000629167	-4.89351	3.20123	0.0152392
PCSK9	-0.935788	0.45649	0.000166727	-5.827	3.77799	0.0111253
BORCS6	-0.934056	0.472102	0.000217983	-5.63142	3.66158	0.0113676
CRB2	-0.927414	0.571823	0.00499616	-3.58187	2.30136	0.0405236
NID2	-0.926401	0.474372	0.00381355	-3.74524	2.41867	0.0347139
PRDM12	-0.926074	0.51549	1.69102e-05	-7.6745	4.77185	0.00893117
RRAD	-0.918909	0.45055	9.63714e-07	-10.5586	6.01605	0.0030188
CPTP	-0.912514	0.470134	2.93966e-05	-7.1961	4.5317	0.00893117
TRMT61A	-0.912373	0.464636	0.000121869	-6.06069	3.91411	0.0109458
ASPHD1	-0.906278	0.454961	3.54608e-05	-7.03879	4.45025	0.00893117
C14orf80	-0.903963	0.468229	4.39466e-05	-6.86178	4.35708	0.00893117
C19orf68	-0.902486	0.457731	1.01563e-06	-10.4989	5.99327	0.0030188
GLYAT	-0.902065	0.552412	0.00483088	-3.60212	2.31597	0.0396872
HDAC5	-0.899033	0.434878	4.39272e-05	-6.86214	4.35727	0.00893117
FAM171A2	-0.898516	0.442169	0.000116676	-6.0936	3.93302	0.0109458
TSSC4	-0.897954	0.47586	0.000374504	-5.24792	3.42654	0.0130958
UQCC3	-0.896733	0.482878	0.000346701	-5.3017	3.46004	0.0127769
NDUFB7	-0.892804	0.513451	0.00193007	-4.16604	2.71443	0.0238975
SLC25A22	-0.891424	0.469621	0.000144648	-5.93224	3.83969	0.0109458
MMP17	-0.888425	0.452102	0.00130543	-4.41441	2.88425	0.0197165
C19orf70	-0.887029	0.475945	0.000462426	-5.10237	3.33496	0.0145738
KCNK1	-0.886485	0.520742	0.000678357	-4.84308	3.16854	0.0154721
HSF1	-0.884972	0.45225	2.31888e-05	-7.39861	4.63472	0.00893117
PIWIL2	-0.883114	0.447549	0.00520812	-3.55689	2.28332	0.0414667
PANX2	-0.881608	0.469739	0.000106357	-6.16395	3.97323	0.0109458
MAP1S	-0.879611	0.463768	0.00025561	-5.51704	3.59242	0.0115488
PAGR1	-0.876003	0.515193	0.0012756	-4.42926	2.89429	0.0197165
RELB	-0.873763	0.463752	2.13405e-05	-7.47048	4.6708	0.00893117
FKBP2	-0.872321	0.455284	0.000262529	-5.49799	3.58082	0.0115488
SF3A2	-0.869552	0.461918	8.19946e-05	-6.36431	4.08621	0.010217
ARHGDIA	-0.864914	0.451159	4.20397e-05	-6.89813	4.37634	0.00893117
GPR137	-0.863135	0.453816	0.000225887	-5.60572	3.64611	0.0113676
GJC2	-0.861047	0.523156	0.00359587	-3.78103	2.4442	0.0335892
TSPO	-0.858807	0.479734	0.000371822	-5.25292	3.42966	0.0130677
PKN1	-0.857062	0.454403	0.000172564	-5.80168	3.76305	0.0111377
IGSF8	-0.856183	0.465377	0.000322879	-5.35157	3.49096	0.0122816
UBTD1	-0.854432	0.454815	6.29919e-05	-6.57159	4.20072	0.00991641
SRM	-0.85218	0.445937	8.49748e-05	-6.33657	4.07071	0.010217
HHLA3	-0.852031	0.408252	0.00128127	-4.42641	2.89236	0.0197165
NXPH4	-0.847754	0.481009	0.000842853	-4.69899	3.07425	0.016673
PER1	-0.845825	0.457145	6.89819e-05	-6.49968	4.16127	0.00991641
IL32	-0.843726	0.463805	0.000209882	-5.65882	3.67803	0.0113619
GJB3	-0.84346	0.477806	0.00374878	-3.75566	2.42611	0.0343753
C19orf24	-0.841724	0.471509	0.00135618	-4.38994	2.86768	0.0200748
PUSL1	-0.841703	0.434816	0.000202235	-5.68575	3.69414	0.0113619
FAM195B	-0.84157	0.457112	0.000300403	-5.40239	3.5223	0.0120917
SFN	-0.841444	0.445173	0.000174334	-5.79418	3.75862	0.0111924
MBD3	-0.839216	0.441127	8.64094e-05	-6.32359	4.06344	0.010217
SERTAD1	-0.838217	0.440867	6.25439e-05	-6.57726	4.20382	0.00991641
PALM	-0.836912	0.424247	0.00275939	-3.94345	2.55919	0.0288846
CLIC3	-0.831774	0.474778	0.000650276	-4.87137	3.1869	0.015262
PARD6A	-0.829968	0.481543	0.00438219	-3.66095	2.35831	0.0374198
SDSL	-0.829913	0.433356	0.000341242	-5.31279	3.46694	0.0126625
JMJD8	-0.828237	0.454123	0.000879597	-4.6709	3.05572	0.0168344
CAMK2N2	-0.827909	0.406953	4.78429e-05	-6.79255	4.32018	0.00893117
SPANXC	-0.825871	0.479308	0.00128229	-4.4259	2.89201	0.0197165
RPUSD1	-0.82555	0.459836	0.000348637	-5.29781	3.45763	0.0127805
CRIP2	-0.825348	0.459315	0.000728578	-4.79547	3.13752	0.0158388
NDUFS8	-0.82251	0.430265	0.000100158	-6.20984	3.99931	0.0109458
C20orf27	-0.819815	0.446449	0.000201632	-5.68791	3.69544	0.0113619
ROMO1	-0.819558	0.446298	0.000644892	-4.87695	3.19051	0.015262
MLST8	-0.819399	0.437539	0.000274862	-5.46532	3.56088	0.0116208
MVK	-0.819236	0.436743	0.000140748	-5.95261	3.85156	0.0109458
APOE	-0.818832	0.499011	0.00272572	-3.95103	2.56452	0.0288038
KLF16	-0.818779	0.437878	3.81376e-06	-9.08199	5.41865	0.00514179
SCAND1	-0.818391	0.452278	0.000118663	-6.08082	3.92569	0.0109458
SOD3	-0.81826	0.483246	1.33569e-05	-7.88549	4.8743	0.00893117
BOP1	-0.81561	0.432419	0.000107896	-6.153	3.96699	0.0109458
HSPB1	-0.815505	0.439956	4.47475e-05	-6.84702	4.34923	0.00893117
GRN	-0.814343	0.429959	0.000141099	-5.95075	3.85048	0.0109458
SLC25A10	-0.813482	0.442639	0.000444579	-5.12938	3.35205	0.0143327
PTGES2	-0.812463	0.434111	5.52549e-05	-6.67624	4.25763	0.00944313
MSMO1	-0.810728	0.429691	3.76811e-05	-6.98837	4.42388	0.00893117
TBL3	-0.810608	0.438821	0.000557454	-4.97509	3.25379	0.0150029
XAGE1A	-0.809474	0.422223	3.02322e-05	-7.17244	4.51953	0.00893117
TPRN	-0.808945	0.446294	0.000591939	-4.93455	3.22772	0.0151497
TMCC2	-0.808099	0.412912	0.000140082	-5.95615	3.85362	0.0109458
NDUFC2	-0.808037	0.423973	7.29e-05	-6.45621	4.13727	0.0100519
ATG4D	-0.806429	0.426181	0.000534005	-5.00422	3.27245	0.0150029
CHPF	-0.805471	0.441392	8.61267e-05	-6.32613	4.06486	0.010217
DYRK1B	-0.804353	0.41666	0.00332979	-3.82799	2.47758	0.0319366
BCAR1	-0.80434	0.428346	0.000105495	-6.17015	3.97677	0.0109458
CDT1	-0.801382	0.4263	3.8053e-05	-6.98024	4.41961	0.00893117
FKBP8	-0.800651	0.45397	0.000533476	-5.00489	3.27289	0.0150029
PQLC1	-0.800161	0.460987	0.0005502	-4.98396	3.25948	0.0150029
TMEM141	-0.799016	0.478766	0.00155395	-4.30306	2.80856	0.0213541
FASN	-0.798056	0.468625	0.00181133	-4.20602	2.742	0.0232606
IDI1	-0.798025	0.439587	0.000205598	-5.67377	3.68698	0.0113619
NDUFA11	-0.794796	0.432651	0.000361117	-5.27326	3.44235	0.0128686
PNRC1	-0.79458	0.410502	0.000151357	-5.89853	3.82	0.0109458
NUDT1	-0.794186	0.439233	0.00076871	-4.75986	3.11424	0.0159718
FAM222A	-0.794092	0.471894	0.000721544	-4.80192	3.14174	0.0158388
SRP9	-0.791724	0.464077	0.00249686	-4.00531	2.60261	0.0274181
ZNF205	-0.7914	0.402635	0.000134487	-5.98663	3.87132	0.0109458
TICAM1	-0.791338	0.421625	0.000183865	-5.75516	3.7355	0.0113619
PNPLA2	-0.790683	0.437291	8.8955e-05	-6.30112	4.05083	0.0102798
ZNF703	-0.789916	0.429637	4.20307e-05	-6.8983	4.37643	0.00893117
GUK1	-0.789507	0.444145	0.000632646	-4.88981	3.19884	0.0152392
ATP13A2	-0.789257	0.418615	0.000138735	-5.96337	3.85781	0.0109458
ARRDC4	-0.787369	0.425089	0.000561343	-4.97039	3.25077	0.0150029
B3GAT3	-0.787205	0.418902	0.000304728	-5.3923	3.51609	0.0121352
PSMB10	-0.786992	0.445824	0.0011425	-4.50034	2.94214	0.0188613
ITPKA	-0.786268	0.407667	0.00036549	-5.26488	3.43712	0.0129674
IFITM3	-0.786194	0.425576	7.53553e-05	-6.43023	4.12289	0.010217
MCMDC2	-0.785641	0.44104	0.00581252	-3.49108	2.23564	0.0439835
EXOSC4	-0.785477	0.448975	0.000599388	-4.92612	3.22229	0.0151497
SERINC2	-0.784628	0.406053	0.000800782	-4.7328	3.09649	0.0162436
NUDT14	-0.784456	0.428375	0.000499044	-5.05028	3.30186	0.0146976
SORBS3	-0.783902	0.435479	5.13949e-05	-6.73455	4.28908	0.00917096
KIF17	-0.783265	0.468641	0.00139398	-4.37234	2.85574	0.0202643
NME1-NME2	-0.781457	0.425043	1.0869e-05	-8.07338	4.96381	0.00893117
SDF2L1	-0.780856	0.432534	0.000258802	-5.50818	3.58703	0.0115488
ZNF414	-0.780795	0.394059	0.000240676	-5.56013	3.61857	0.0114524
RNPEPL1	-0.779158	0.418432	0.00035443	-5.2863	3.45047	0.0127996
HRAS	-0.778828	0.473098	0.00515269	-3.56332	2.28797	0.0411334
CORO1B	-0.778544	0.430063	0.000171454	-5.80642	3.76585	0.0111253
SBSN	-0.778539	0.446177	0.000909836	-4.64871	3.04104	0.0170633
PRR22	-0.777992	0.403555	0.00271473	-3.95353	2.56627	0.0288009
TMEM8A	-0.777621	0.421238	0.000140124	-5.95593	3.85349	0.0109458
NOSIP	-0.777122	0.435488	0.000361053	-5.27338	3.44243	0.0128686
SIX5	-0.776924	0.434586	0.000782204	-4.74833	3.10668	0.0160325
HSPBP1	-0.776882	0.437648	8.7782e-05	-6.31139	4.05659	0.0102418
ZNF524	-0.776613	0.418134	0.000544882	-4.99054	3.2637	0.0150029
GAR1	-0.776057	0.413735	6.92138e-05	-6.49704	4.15981	0.00991641
A4GALT	-0.775728	0.393767	0.00023999	-5.56218	3.61981	0.0114524
ARID5A	-0.773594	0.412374	0.000259767	-5.50553	3.58542	0.0115488
NUBP2	-0.773097	0.44828	0.000777769	-4.7521	3.10915	0.0160296
CORO1A	-0.771625	0.431321	0.000170062	-5.81242	3.76939	0.0111253
MON1A	-0.770446	0.424409	3.17189e-05	-7.13203	4.49868	0.00893117
NCF2	-0.770402	0.420791	3.30159e-05	-7.09842	4.48128	0.00893117
ZNF526	-0.769211	0.421067	0.00215712	-4.09635	2.66612	0.0254295
ATG101	-0.76917	0.432323	0.000691327	-4.83044	3.16032	0.0156251
MAP3K11	-0.769118	0.418518	0.000253942	-5.52172	3.59527	0.0115488
ABHD17A	-0.768769	0.423506	0.000197611	-5.70256	3.70419	0.0113619
SAC3D1	-0.768614	0.443681	0.000477648	-5.0802	3.32089	0.0145894
TMUB1	-0.768052	0.42401	0.00017067	-5.80979	3.76784	0.0111253
LYRM5	-0.767808	0.424572	0.00559146	-3.51429	2.25247	0.0431376
MKL1	-0.767555	0.404215	0.000262203	-5.49887	3.58136	0.0115488
GTPBP6	-0.765828	0.425834	0.00029277	-5.42057	3.53347	0.012003
MVP	-0.762702	0.413412	0.000267807	-5.48381	3.57218	0.0115488
RAB40C	-0.762303	0.435211	0.00103788	-4.56267	2.98385	0.0181203
LRFN3	-0.762293	0.439813	0.000556249	-4.97655	3.25473	0.0150029
NACC1	-0.762106	0.415829	0.000159792	-5.85836	3.79644	0.0110581
ZYX	-0.761281	0.423994	0.000268446	-5.48211	3.57114	0.0115488
FBRSL1	-0.761091	0.414671	5.77262e-05	-6.64118	4.23863	0.00946554
DGCR6L	-0.760404	0.464466	0.00196627	-4.15438	2.70636	0.024222
C9orf172	-0.760023	0.510847	0.00183647	-4.19733	2.73602	0.0233827
ATAD3A	-0.758605	0.41009	0.000588102	-4.93893	3.23055	0.0151187
TIMM13	-0.757699	0.429481	0.000413545	-5.17922	3.38348	0.0138567
EPN1	-0.757435	0.417274	5.11579e-05	-6.73829	4.29109	0.00917096
FDX1L	-0.756589	0.435767	0.000648804	-4.87289	3.18789	0.015262
LSS	-0.756305	0.396962	0.000286315	-5.43636	3.54316	0.0119386
ATP5D	-0.755828	0.41108	0.000130904	-6.00688	3.88305	0.0109458
RPL28	-0.755405	0.415221	0.000159125	-5.86145	3.79826	0.0110581
SLC9A3R2	-0.755144	0.416427	0.000161678	-5.84969	3.79135	0.0110581
ICAM3	-0.75513	0.404118	0.000212746	-5.64901	3.67214	0.0113676
NCKAP5L	-0.754265	0.445125	0.000615184	-4.90861	3.211	0.0152392
ZACN	-0.754109	0.40913	0.000585288	-4.94217	3.23263	0.0151187
ECSIT	-0.753805	0.407149	0.000691501	-4.83027	3.16021	0.0156251
SIPA1	-0.752971	0.404697	0.000319646	-5.35865	3.49533	0.0122592
AGPAT2	-0.751913	0.428183	0.000763115	-4.7647	3.11741	0.0159718
SPNS1	-0.750502	0.406987	0.000390684	-5.21856	3.40817	0.0133537
ZDHHC12	-0.750198	0.402804	0.000594144	-4.93204	3.22611	0.0151497
KRT17	-0.749555	0.440991	0.00313135	-3.86564	2.50427	0.0310004
SPANXB1	-0.749494	0.406397	0.000246082	-5.54421	3.60892	0.0115488
UBALD1	-0.749104	0.404654	4.44138e-05	-6.85314	4.35248	0.00893117
TEX40	-0.74786	0.442372	0.00643251	-3.43055	2.19162	0.0468219
KHK	-0.747331	0.447016	0.00648357	-3.42584	2.18819	0.0470194
WBSCR27	-0.74681	0.431994	0.00100839	-4.58144	2.99637	0.0179148
C12orf57	-0.742167	0.433412	0.00149694	-4.32685	2.82479	0.0209021
RAB11B	-0.742122	0.402527	3.50286e-05	-7.049	4.45558	0.00893117
PRR29	-0.742015	0.466961	0.000295727	-5.41347	3.52911	0.012003
TOM1	-0.74156	0.409372	0.000524609	-5.01627	3.28016	0.0149657
TM7SF2	-0.741002	0.398196	0.000622608	-4.90055	3.20579	0.0152392
MT2A	-0.7402	0.413096	0.000190228	-5.73031	3.72073	0.0113619
NTHL1	-0.737973	0.417691	0.00109018	-4.53072	2.9625	0.0185497
ZNF777	-0.737386	0.428571	0.000266737	-5.48666	3.57392	0.0115488
LY96	-0.737209	0.442756	0.00055773	-4.97475	3.25358	0.0150029
NOC4L	-0.736866	0.401223	0.000159317	-5.86056	3.79774	0.0110581
NRGN	-0.736479	0.39873	4.04058e-05	-6.93072	4.39356	0.00893117
EGFL7	-0.736449	0.409631	0.00102517	-4.57069	2.9892	0.0179761
CXCR5	-0.736446	0.413192	0.00576981	-3.49549	2.23884	0.043839
RASGRF2	-0.736085	0.465084	0.0049217	-3.5909	2.30788	0.0401343
MAP3K14	-0.735772	0.396046	0.000197886	-5.70155	3.70358	0.0113619
TECR	-0.735721	0.420998	6.95453e-05	-6.49327	4.15773	0.00991641
HGH1	-0.735643	0.399085	0.000268368	-5.48232	3.57127	0.0115488
LAGE3	-0.735177	0.416561	1.59194e-05	-7.7281	4.79807	0.00893117
CHRNA1	-0.735164	0.484356	0.00347833	-3.80131	2.45863	0.0327941
ZNF865	-0.734785	0.447175	2.61186e-06	-9.47021	5.58305	0.00396155
SPHK1	-0.733734	0.411975	0.000518321	-5.02447	3.2854	0.0148909
TUBA4A	-0.733092	0.402619	0.000212783	-5.64888	3.67206	0.0113676
ALDOC	-0.732755	0.377828	0.000226047	-5.60521	3.6458	0.0113676
LDOC1	-0.732579	0.393149	9.81273e-06	-8.16781	5.00821	0.00893117
FSTL3	-0.732247	0.408995	0.000397801	-5.20606	3.40033	0.0134454
DNLZ	-0.732088	0.426674	0.00147258	-4.33731	2.83192	0.020777
FAM234A	-0.731594	0.404795	0.00168768	-4.25069	2.77271	0.0222629
THOC6	-0.730454	0.411955	0.000223249	-5.61419	3.65121	0.0113676
RNF208	-0.729587	0.482409	0.000709034	-4.81357	3.14933	0.0158388
SNAPC2	-0.729523	0.408895	0.000390259	-5.21932	3.40865	0.0133537
GADD45GIP1	-0.729064	0.437091	0.00117279	-4.48342	2.93078	0.0190894
SLC52A2	-0.729024	0.400342	0.000312427	-5.37471	3.50525	0.0122144
SURF2	-0.728984	0.425507	0.000247546	-5.53996	3.60634	0.0115488
METRN	-0.728623	0.418511	0.000207677	-5.66647	3.68261	0.0113619
THAP8	-0.727752	0.407779	0.000247807	-5.53921	3.60589	0.0115488
TIMM17B	-0.727732	0.431561	0.000726809	-4.79708	3.13858	0.0158388
SWI5	-0.727686	0.416103	0.000975929	-4.6028	3.01058	0.0176278
IFFO1	-0.727308	0.487283	0.00290872	-3.91096	2.5363	0.0297091
DPM3	-0.727145	0.414083	0.00322327	-3.8479	2.4917	0.0312925
GPC1	-0.726703	0.410947	4.68899e-05	-6.80891	4.32892	0.00893117
RAB1B	-0.726361	0.400902	0.000140368	-5.95463	3.85273	0.0109458
RTN4RL2	-0.725746	0.465714	0.00501335	-3.5798	2.29987	0.0406116
POLD2	-0.725742	0.39891	0.000264133	-5.49365	3.57818	0.0115488
FAU	-0.725505	0.404666	0.000210392	-5.65706	3.67697	0.0113619
ADRM1	-0.725331	0.4017	0.000197367	-5.70346	3.70473	0.0113619
TST	-0.724212	0.399964	0.000256202	-5.51539	3.59142	0.0115488
POLR2E	-0.723444	0.409906	0.000393519	-5.21355	3.40503	0.0134128
CCDC124	-0.722658	0.409666	0.000114627	-6.10702	3.94071	0.0109458
FHL3	-0.722231	0.398273	0.000224196	-5.61114	3.64937	0.0113676
VPS51	-0.721638	0.398225	1.83161e-05	-7.60402	4.73717	0.00893117
YIF1A	-0.721177	0.409251	0.000204919	-5.67617	3.68842	0.0113619
NPRL3	-0.721142	0.401781	0.000159421	-5.86007	3.79745	0.0110581
CDA	-0.718626	0.400583	0.000467659	-5.09466	3.33007	0.0145894
RBM42	-0.718462	0.411834	8.64754e-05	-6.323	4.06311	0.010217
G6PD	-0.717716	0.400483	0.000121793	-6.06116	3.91438	0.0109458
TIGD5	-0.716803	0.460108	0.000361645	-5.27224	3.44172	0.0128686
SPHK2	-0.7167	0.39296	0.000148591	-5.91223	3.82801	0.0109458
LRFN4	-0.715482	0.396505	0.000141824	-5.94693	3.84825	0.0109458
COA6	-0.715327	0.394782	0.000225842	-5.60587	3.6462	0.0113676
PARP10	-0.714892	0.389254	0.000180284	-5.76956	3.74404	0.0113619
MAD1L1	-0.714202	0.398289	0.000150578	-5.90236	3.82224	0.0109458
THAP7	-0.713703	0.412654	0.000632979	-4.88945	3.19861	0.0152392
C7orf50	-0.713605	0.442117	0.00183897	-4.19647	2.73542	0.02339
IGFLR1	-0.712686	0.431721	0.00370802	-3.76232	2.43086	0.0341893
CERS1	-0.712463	0.419622	0.00703524	-3.37724	2.15272	0.0494586
NDUFS7	-0.712402	0.408595	0.000142753	-5.94206	3.84541	0.0109458
GAS2L1	-0.712057	0.413866	0.00010795	-6.15262	3.96678	0.0109458
NTMT1	-0.710338	0.409436	0.000543568	-4.99218	3.26475	0.0150029
IDH3G	-0.709977	0.394367	0.000205572	-5.67386	3.68704	0.0113619
GADD45B	-0.709884	0.455269	0.00309264	-3.87327	2.50967	0.030759
GIPC1	-0.708395	0.406367	0.000482137	-5.0738	3.31683	0.0145894
ZNF668	-0.706374	0.426529	0.000487823	-5.06579	3.31174	0.0146516
FAM3A	-0.705916	0.398465	4.5546e-05	-6.83259	4.34155	0.00893117
FARSA	-0.705765	0.398112	0.000266618	-5.48698	3.57411	0.0115488
NDUFAF3	-0.705629	0.38948	2.39871e-05	-7.36947	4.62002	0.00893117
DNAJB2	-0.705546	0.421188	0.000334913	-5.3259	3.47507	0.0125041
JUNB	-0.705071	0.409699	0.000109937	-6.13874	3.95886	0.0109458
LAT	-0.70446	0.37832	0.00232745	-4.04896	2.63312	0.0266213
RRP9	-0.703832	0.416471	0.000538298	-4.99878	3.26898	0.0150029
TSC22D4	-0.703326	0.421988	0.000746323	-4.77947	3.12707	0.0159075
ZBTB45	-0.703225	0.404635	0.000184829	-5.75134	3.73323	0.0113619
COPE	-0.702599	0.528634	2.15884e-05	-7.46045	4.66578	0.00893117
AKT1S1	-0.702069	0.393217	4.2424e-05	-6.89066	4.37239	0.00893117
GRK6	-0.701905	0.393064	0.000194947	-5.71244	3.71008	0.0113619
RNASEK	-0.699182	0.400512	7.84696e-05	-6.39856	4.1053	0.010217
VPS18	-0.698836	0.397268	0.000144574	-5.93262	3.83991	0.0109458
SMIM4	-0.697585	0.38674	0.000428957	-5.15398	3.36759	0.0141825
TMEM184B	-0.697152	0.369383	0.000127566	-6.02628	3.89427	0.0109458
LAMTOR4	-0.696371	0.401832	0.00128811	-4.42299	2.89005	0.0197165
ACD	-0.69626	0.400209	3.27428e-05	-7.10538	4.48488	0.00893117
WDR13	-0.695887	0.395775	0.000176869	-5.78358	3.75235	0.0112954
TBC1D10B	-0.695196	0.399567	0.000125761	-6.03699	3.90045	0.0109458
TMEM53	-0.694154	0.430729	0.000659949	-4.86148	3.18049	0.0153113
CD320	-0.692546	0.402245	0.00157649	-4.2939	2.80231	0.0215416
ST6GALNAC5	-0.692416	0.374158	0.000404961	-5.19371	3.39259	0.0136494
RUVBL2	-0.692211	0.393044	0.000210683	-5.65606	3.67637	0.0113619
TAX1BP3	-0.691676	0.393198	4.59003e-05	-6.82627	4.33818	0.00893117
CDC42EP2	-0.691477	0.399126	0.00020859	-5.66329	3.68071	0.0113619
SNRPE	-0.691391	0.401813	0.00125585	-4.4393	2.90106	0.0196119
CLCN7	-0.690575	0.406324	0.00428058	-3.67514	2.3685	0.0368373
POR	-0.690455	0.409026	0.00062334	-4.89976	3.20527	0.0152392
BBC3	-0.689936	0.363508	0.00165035	-4.26485	2.78242	0.0219576
SUN3	-0.689664	0.381096	0.00504202	-3.57637	2.2974	0.0407323
GNB2	-0.689376	0.403351	0.000563307	-4.96802	3.24925	0.0150115
SCO2	-0.689228	0.402327	0.000674155	-4.84724	3.17124	0.0154053
PHLDB3	-0.688822	0.391523	0.000201334	-5.68899	3.69608	0.0113619
ARMC5	-0.68846	0.389874	0.000234913	-5.57753	3.62909	0.0114054
APRT	-0.688395	0.432506	0.0014474	-4.34831	2.83941	0.0205413
ATN1	-0.6879	0.431033	0.00275341	-3.94479	2.56013	0.0288846
SCAMP4	-0.687627	0.407861	0.0010962	-4.52714	2.96011	0.0185497
EHMT2	-0.687565	0.349414	9.66548e-05	-6.23715	4.01478	0.0107597
CTXN1	-0.687312	0.418714	0.00117362	-4.48297	2.93047	0.0190894
SLC25A1	-0.687188	0.385915	5.9991e-05	-6.61044	4.22191	0.00970575
RIN3	-0.687145	0.397189	0.000281875	-5.44743	3.54994	0.011794
PAK4	-0.686414	0.406348	0.00100003	-4.58687	2.99999	0.0178185
SHARPIN	-0.685096	0.39703	0.000238237	-5.56744	3.62299	0.0114524
ZMAT5	-0.684982	0.407688	0.00116306	-4.48881	2.9344	0.0190452
RPL17-C18orf32	-0.684531	0.408528	0.00506807	-3.57327	2.29516	0.0408032
DGKZ	-0.684372	0.395454	0.00043546	-5.14363	3.36105	0.0142392
MAFK	-0.683132	0.390061	0.00139296	-4.37281	2.85606	0.0202643
LHFPL5	-0.682801	0.34673	0.00262536	-3.97422	2.58081	0.0281663
GSTP1	-0.682424	0.392013	0.00112397	-4.51093	2.94925	0.0187039
TMEM222	-0.681923	0.415886	0.000919022	-4.64212	3.03667	0.0171034
FBRS	-0.681762	0.384227	0.000111444	-6.12839	3.95294	0.0109458
KLHL25	-0.681266	0.413537	0.000861317	-4.68472	3.06484	0.0167756
DAPK3	-0.681142	0.383638	6.65929e-05	-6.52752	4.17657	0.00991641
RPL36	-0.680913	0.390232	0.0007434	-4.78208	3.12878	0.0159075
IER3IP1	-0.680685	0.387492	0.00506879	-3.57319	2.2951	0.0408032
SLC7A5	-0.680463	0.38669	0.000946468	-4.62284	3.02389	0.0173481
SGTA	-0.680345	0.389735	0.000495473	-5.05517	3.30498	0.0146807
AGAP2	-0.679956	0.398859	0.00122825	-4.45361	2.91071	0.0194814
ERF	-0.679084	0.401441	0.000146088	-5.92486	3.83538	0.0109458
RAB3IL1	-0.679023	0.383742	0.000234988	-5.5773	3.62895	0.0114054
MRPL55	-0.678829	0.412737	0.00013676	-5.97408	3.86404	0.0109458
RCN3	-0.678517	0.410178	0.00310854	-3.87012	2.50744	0.0308414
SC5D	-0.678128	0.387268	0.00182819	-4.20017	2.73798	0.0233056
TREX1	-0.676807	0.389607	0.00430358	-3.6719	2.36617	0.0369565
ZBTB17	-0.675959	0.412613	0.00135089	-4.39245	2.86938	0.0200387
CCDC94	-0.675799	0.400526	0.000351545	-5.292	3.45402	0.0127859
CPLX1	-0.674876	0.456427	0.00432957	-3.66826	2.36356	0.037072
HIST2H3C	-0.67485	0.396306	4.48303e-05	-6.84551	4.34843	0.00893117
HIST2H3A	-0.67485	0.396306	4.48303e-05	-6.84551	4.34843	0.00893117
MRPL28	-0.6741	0.387727	0.000552453	-4.98119	3.2577	0.0150029
TTLL12	-0.673051	0.373674	0.000477937	-5.07978	3.32063	0.0145894
VPS28	-0.672916	0.389594	0.000426376	-5.15814	3.37021	0.0141744
CA11	-0.672811	0.325719	0.00344699	-3.80684	2.46256	0.0326254
PMVK	-0.672154	0.413929	0.00062825	-4.89449	3.20187	0.0152392
STOML1	-0.672145	0.398039	0.000872812	-4.676	3.05908	0.0167767
FAM127A	-0.671379	0.384301	1.38205e-05	-7.8547	4.85948	0.00893117
ABHD12B	-0.671228	0.387348	0.00285365	-3.92274	2.5446	0.0293941
MOB2	-0.670905	0.419389	0.00191633	-4.17054	2.71753	0.0238245
TUBB4B	-0.670741	0.386423	0.000131393	-6.00408	3.88143	0.0109458
FBXW9	-0.670518	0.391858	0.00667303	-3.40868	2.17568	0.0479116
IRF2BP1	-0.670243	0.401826	3.2321e-05	-7.11625	4.49052	0.00893117
POLRMT	-0.669823	0.385588	0.000209093	-5.66155	3.67966	0.0113619
RHBDD3	-0.669616	0.396236	0.00060304	-4.92203	3.21965	0.0151497
TMEM54	-0.66942	0.400378	0.002737	-3.94848	2.56272	0.0288038
GTPBP8	-0.669376	0.390872	0.000702412	-4.81982	3.15341	0.0157835
SEPT1	-0.669178	0.414775	0.00318651	-3.85493	2.49668	0.031103
KATNB1	-0.668988	0.409938	0.00124268	-4.44609	2.90564	0.0195319
H2AFJ	-0.66829	0.403755	0.00199423	-4.14551	2.70023	0.0242951
CSK	-0.667996	0.383789	0.000531296	-5.00767	3.27466	0.0150029
FXYD5	-0.667963	0.392372	0.000715445	-4.80757	3.14542	0.0158388
CDKN1C	-0.667634	0.371438	0.00120142	-4.46785	2.92031	0.0193342
IMPDH1	-0.66706	0.383845	0.000239744	-5.56291	3.62025	0.0114524
GAMT	-0.666952	0.445189	0.00325687	-3.84154	2.4872	0.0315255
PDLIM7	-0.666885	0.38446	0.000226037	-5.60524	3.64582	0.0113676
ZNHIT2	-0.666715	0.403194	0.000469651	-5.09175	3.32822	0.0145894
KRT19	-0.665981	0.377159	0.000263325	-5.49583	3.57951	0.0115488
RPS28	-0.665663	0.386622	0.00288891	-3.91517	2.53927	0.0296816
ASL	-0.665433	0.417913	0.00486688	-3.59765	2.31275	0.0398211
NAA38	-0.664622	0.439818	0.00566217	-3.50676	2.24702	0.0434841
FTL	-0.664091	0.406769	0.0013247	-4.405	2.87788	0.0198222
DCXR	-0.664078	0.37495	0.000736215	-4.78853	3.133	0.0158954
PEX16	-0.663765	0.403201	0.000204978	-5.67596	3.68829	0.0113619
TMEM132A	-0.663443	0.384991	0.000470797	-5.09008	3.32717	0.0145894
GRWD1	-0.663301	0.385985	0.000295207	-5.41471	3.52987	0.012003
NARFL	-0.66273	0.389488	0.00197037	-4.15307	2.70545	0.0242303
TMEM161A	-0.6616	0.388906	0.00155893	-4.30102	2.80717	0.0213982
MAPK8IP1	-0.661506	0.354296	0.00251026	-4.00199	2.60028	0.0275132
ARMC6	-0.661379	0.397899	0.000973999	-4.60409	3.01144	0.0176278
SHISA5	-0.660999	0.379193	0.00057317	-4.95629	3.24172	0.0151169
B4GALT7	-0.660861	0.382939	0.000630168	-4.89244	3.20054	0.0152392
TESK1	-0.66065	0.375304	0.00134275	-4.39632	2.87201	0.0199668
HCFC1R1	-0.660283	0.405275	0.00216069	-4.09532	2.66541	0.0254295
HYAL3	-0.659844	0.397195	0.00456128	-3.63675	2.34091	0.0381437
FAM83G	-0.659062	0.368373	0.000859457	-4.68614	3.06578	0.0167756
TRAF2	-0.658875	0.378805	0.000315372	-5.36811	3.50118	0.0122144
NEDD8-MDP1	-0.658642	0.360185	0.00332597	-3.82869	2.47808	0.0319366
MPDU1	-0.658549	0.391144	0.000130002	-6.01206	3.88605	0.0109458
UQCRC1	-0.658539	0.379969	0.000268179	-5.48282	3.57158	0.0115488
ARHGEF18	-0.658481	0.368243	0.00049397	-5.05725	3.3063	0.0146807
MYPOP	-0.658422	0.414659	0.000579251	-4.94916	3.23713	0.0151169
CDK2AP1	-0.658199	0.403576	0.00208005	-4.11911	2.68193	0.0248908
ADM	-0.658046	0.382479	6.45376e-05	-6.55235	4.19019	0.00991641
DHCR7	-0.657373	0.389331	0.000436541	-5.14192	3.35998	0.0142392
INSIG1	-0.657168	0.38388	3.96196e-05	-6.94691	4.40209	0.00893117
ATP6V0E2	-0.656737	0.387897	0.000579042	-4.94941	3.23729	0.0151169
LRRC15	-0.656709	0.375049	0.00400204	-3.71593	2.39772	0.0355906
MFSD12	-0.656187	0.395351	0.000149103	-5.90967	3.82651	0.0109458
TRIM28	-0.655928	0.38067	0.000331059	-5.33402	3.48009	0.0124367
FAM65A	-0.65542	0.416982	0.00292766	-3.90697	2.53348	0.0297674
ATP6V0D1	-0.655293	0.370962	0.000708717	-4.81387	3.14953	0.0158388
GPATCH3	-0.654948	0.375408	0.000443498	-5.13105	3.35311	0.0143327
EXD3	-0.654549	0.411369	0.000584776	-4.94276	3.23301	0.0151187
RPS6KA4	-0.654386	0.379279	6.63145e-05	-6.53083	4.17839	0.00991641
AURKAIP1	-0.654255	0.385167	0.000906696	-4.65097	3.04254	0.0170307
FOXP4	-0.654067	0.412045	0.00115931	-4.4909	2.9358	0.0190452
FURIN	-0.653918	0.397346	0.00116878	-4.48563	2.93227	0.0190619
RPLP2	-0.653712	0.38289	0.000886085	-4.66607	3.05252	0.0169319
EIF6	-0.653444	0.381433	0.000428619	-5.15453	3.36793	0.0141825
FAM46B	-0.653242	0.39833	0.000564137	-4.96703	3.24862	0.0150115
TXNIP	-0.652576	0.398314	0.00218307	-4.08889	2.66093	0.0255197
PACSIN3	-0.652477	0.39133	0.00059631	-4.92959	3.22453	0.0151497
PQLC2	-0.652008	0.397677	0.000923747	-4.63876	3.03445	0.0171383
ST6GALNAC4	-0.651148	0.39241	0.000228566	-5.59723	3.64099	0.0113676
NR1H2	-0.651135	0.40164	0.00112525	-4.51019	2.94875	0.0187039
INTS5	-0.650482	0.377424	0.000194588	-5.71378	3.71088	0.0113619
ALDOA	-0.649569	0.38021	0.000368931	-5.25835	3.43305	0.0130263
SMPD1	-0.649034	0.3733	0.00130195	-4.41612	2.88541	0.0197165
CHID1	-0.648897	0.378203	0.000390598	-5.21871	3.40827	0.0133537
MFSD3	-0.648831	0.406311	0.00518231	-3.55988	2.28548	0.0413155
ZNF775	-0.648826	0.356186	0.000834191	-4.7058	3.07873	0.016673
SH3GL1	-0.648823	0.376954	0.00125514	-4.43966	2.90131	0.0196119
BLVRB	-0.648769	0.422838	0.00170429	-4.24449	2.76846	0.022405
MRPL54	-0.648527	0.40833	0.00208684	-4.11707	2.68051	0.0249229
MBD6	-0.648171	0.405445	0.00141449	-4.36301	2.8494	0.0202643
TPRA1	-0.647626	0.38728	0.000479295	-5.07784	3.3194	0.0145894
TMEM104	-0.647222	0.367237	0.00140615	-4.36678	2.85197	0.0202643
FCMR	-0.646522	0.36356	0.000105939	-6.16695	3.97494	0.0109458
AGFG2	-0.643993	0.372664	0.0015254	-4.31485	2.81662	0.0211051
PKMYT1	-0.643562	0.371615	0.000206343	-5.67115	3.68541	0.0113619
FBXW5	-0.643542	0.387873	0.000917974	-4.64287	3.03717	0.0171034
AGAP3	-0.643255	0.378335	0.000452004	-5.118	3.34486	0.0144332
NFKBIE	-0.642888	0.431858	0.00681237	-3.39638	2.1667	0.0486006
BCKDK	-0.642453	0.380171	0.000504504	-5.04286	3.29714	0.0147155
POLD4	-0.642201	0.351447	0.000287757	-5.4328	3.54097	0.0119577
TSR3	-0.642158	0.405877	0.00243731	-4.02029	2.61309	0.0272574
PLA2G15	-0.642117	0.378721	0.00128767	-4.4232	2.89019	0.0197165
CTDSP1	-0.642071	0.379699	0.000294782	-5.41573	3.5305	0.012003
SNX8	-0.641943	0.364311	0.000653954	-4.86759	3.18445	0.0152699
MISP	-0.641723	0.353647	0.00085737	-4.68774	3.06683	0.0167756
HECA	-0.639973	0.380668	0.00153425	-4.31117	2.8141	0.0211995
NUDT16L1	-0.639904	0.385986	0.000608632	-4.91581	3.21565	0.0152271
ECE2	-0.639838	0.398291	0.00127137	-4.43139	2.89573	0.0197022
SQSTM1	-0.63946	0.376387	0.00024914	-5.53537	3.60356	0.0115488
CLTB	-0.638956	0.388403	0.00113472	-4.50477	2.94511	0.018784
LRRC61	-0.638704	0.406479	0.00356	-3.78715	2.44855	0.0333202
NFKBIB	-0.638332	0.361112	2.01378e-05	-7.52096	4.69599	0.00893117
ISOC2	-0.638146	0.425186	0.00361291	-3.77815	2.44214	0.0336964
CYB5R3	-0.637974	0.37835	0.000497263	-5.05272	3.30341	0.0146807
FPGS	-0.637628	0.394921	0.00078074	-4.74957	3.10749	0.0160296
KRT8	-0.636718	0.374365	0.000276911	-5.46004	3.55766	0.0116668
DLX2	-0.636259	0.353807	0.00228009	-4.06176	2.64205	0.0263344
FAAP20	-0.636141	0.358162	0.000125604	-6.03794	3.901	0.0109458
FAAP100	-0.635893	0.398189	0.00238463	-4.03387	2.62258	0.0269917
CBX4	-0.635801	0.3891	6.6499e-05	-6.52864	4.17718	0.00991641
DLGAP4	-0.635685	0.368981	0.000347222	-5.30065	3.45939	0.0127769
NOC2L	-0.635512	0.374033	0.000433687	-5.14643	3.36282	0.0142392
PCYT2	-0.635318	0.380599	0.000740657	-4.78453	3.13038	0.0159064
TXN2	-0.635197	0.410659	0.00171239	-4.24149	2.7664	0.0224629
ZNF787	-0.634669	0.382032	1.73913e-05	-7.64969	4.75967	0.00893117
C19orf48	-0.634411	0.405467	0.00221435	-4.08001	2.65475	0.0257366
EGLN2	-0.633974	0.396237	0.00133056	-4.40217	2.87596	0.0198586
KCTD11	-0.633514	0.374644	0.0019391	-4.16311	2.7124	0.0239847
CITED2	-0.633321	0.379979	9.47255e-05	-6.25265	4.02353	0.0107421
PPARD	-0.633163	0.410698	0.00180088	-4.20966	2.74451	0.023222
CTU2	-0.633005	0.366173	0.00108241	-4.53536	2.96561	0.0185497
ARL2	-0.63282	0.387032	0.000560223	-4.97174	3.25164	0.0150029
RPS5	-0.631597	0.377621	0.0007669	-4.76142	3.11526	0.0159718
PYCARD	-0.631514	0.36835	0.000859998	-4.68573	3.0655	0.0167756
ECH1	-0.63103	0.385237	0.000681709	-4.83979	3.1664	0.0155194
FZD2	-0.630147	0.359476	0.000442198	-5.13307	3.35438	0.0143327
IGFBP2	-0.630144	0.393006	0.00217459	-4.09132	2.66262	0.025471
ALG3	-0.629647	0.373003	0.000559699	-4.97237	3.25205	0.0150029
PIM3	-0.62964	0.367077	0.000712725	-4.81011	3.14708	0.0158388
ESRRA	-0.629004	0.385437	0.00170913	-4.24269	2.76723	0.0224443
WDR34	-0.628741	0.398913	0.000988231	-4.59462	3.00514	0.0177286
MAD2L2	-0.628513	0.382794	0.000821487	-4.71593	3.0854	0.0164759
CDR2L	-0.628068	0.349945	5.69841e-05	-6.65154	4.24425	0.00946554
RELL2	-0.627931	0.402773	0.00197191	-4.15258	2.70511	0.0242303
TMEM86B	-0.627717	0.359556	0.00321328	-3.8498	2.49305	0.031267
NEDD9	-0.627147	0.389004	0.00554144	-3.51967	2.25638	0.0429099
CENPM	-0.626758	0.39718	0.00109119	-4.53012	2.9621	0.0185497
FAM89B	-0.62668	0.411855	0.00356159	-3.78687	2.44836	0.0333202
LIMD2	-0.62631	0.393118	0.000706421	-4.81603	3.15094	0.0158388
FAM43A	-0.625429	0.421117	2.00846e-05	-7.52327	4.69714	0.00893117
SYNGR2	-0.625181	0.389498	0.00175135	-4.22727	2.75663	0.0227282
MED15	-0.624832	0.383514	0.00126244	-4.43593	2.89879	0.0196642
GPX1	-0.624771	0.40849	0.00382142	-3.74398	2.41778	0.0347399
MYO7B	-0.624698	0.385472	0.00244389	-4.01862	2.61192	0.0272628
NCAPH2	-0.623607	0.379638	0.00072755	-4.79641	3.13814	0.0158388
ENG	-0.62324	0.363791	0.000745836	-4.77991	3.12736	0.0159075
SSSCA1	-0.623115	0.382374	0.00106036	-4.54873	2.97454	0.0183098
CLN6	-0.623106	0.357183	0.000623176	-4.89994	3.20539	0.0152392
CCDC102A	-0.623089	0.375684	0.000209545	-5.65998	3.67872	0.0113619
GFER	-0.623046	0.423153	0.00110168	-4.52391	2.95794	0.0185664
TGFB1	-0.622955	0.358239	0.000572639	-4.95692	3.24212	0.0151169
AP1B1	-0.622186	0.368135	0.00116738	-4.48641	2.93279	0.0190619
IRAK1	-0.622183	0.368222	0.000520542	-5.02156	3.28354	0.0148968
LONP1	-0.621739	0.366007	0.000669378	-4.85199	3.17433	0.01539
FGFR3	-0.621499	0.364342	0.00305158	-3.88148	2.51548	0.0305258
GPAA1	-0.621155	0.370923	0.00192634	-4.16726	2.71527	0.0238755
APC2	-0.620725	0.355953	0.00143937	-4.35186	2.84183	0.0204751
FSCN1	-0.619886	0.361955	0.000292372	-5.42154	3.53406	0.012003
SLC2A6	-0.619499	0.378364	0.000271312	-5.47456	3.56653	0.0115512
ZFPL1	-0.61924	0.390842	0.000162755	-5.84478	3.78846	0.0110581
SHISA4	-0.619025	0.376349	0.00377584	-3.75128	2.42299	0.0345261
GRINA	-0.618773	0.3698	0.000396331	-5.20862	3.40194	0.0134377
MOSPD3	-0.618715	0.366629	0.000718913	-4.80435	3.14332	0.0158388
CRACR2B	-0.618453	0.392033	0.00131067	-4.41183	2.88251	0.0197165
SNAI1	-0.618339	0.470392	0.00650736	-3.42366	2.1866	0.0470998
MRPL52	-0.618242	0.379931	0.000693467	-4.82837	3.15897	0.0156404
RALY	-0.618154	0.371561	0.000109236	-6.1436	3.96163	0.0109458
WNT5B	-0.617787	0.343769	0.000683841	-4.83771	3.16505	0.0155388
GLI4	-0.617692	0.374687	0.000379851	-5.23807	3.42039	0.0132066
C17orf49	-0.617571	0.380202	0.000753608	-4.77302	3.12285	0.0159086
TRIP6	-0.617015	0.36507	0.000269351	-5.47972	3.56968	0.0115488
DTX2	-0.616376	0.361569	0.00051562	-5.02802	3.28767	0.0148909
NAA60	-0.616366	0.389691	0.000991809	-4.59226	3.00357	0.0177286
WDR83	-0.616176	0.327784	1.68749e-05	-7.67635	4.77276	0.00893117
PIGQ	-0.616132	0.395643	0.00194191	-4.1622	2.71177	0.023995
GCAT	-0.615909	0.418614	0.00410604	-3.70036	2.38658	0.036007
SHISA2	-0.615784	0.366788	0.0018285	-4.20007	2.73791	0.0233056
FAM129B	-0.615506	0.369912	0.000601817	-4.92339	3.22054	0.0151497
PHPT1	-0.615343	0.396965	0.00303284	-3.88526	2.51815	0.030464
PNPLA6	-0.613585	0.366992	0.00188437	-4.18111	2.72483	0.0236208
ZNF282	-0.613458	0.367615	0.000149854	-5.90594	3.82433	0.0109458
HMOX1	-0.613438	0.375284	0.000296236	-5.41225	3.52836	0.012003
HHLA1	-0.613222	0.399799	4.17405e-05	-6.90399	4.37944	0.00893117
MRPL4	-0.612318	0.368067	0.000612257	-4.91182	3.21307	0.0152392
NCLN	-0.611677	0.367328	0.000474894	-5.08415	3.3234	0.0145894
LYPLA2	-0.611408	0.383972	0.00160195	-4.28373	2.79535	0.0216394
IFI35	-0.610947	0.395278	0.00494156	-3.58848	2.30614	0.0402152
BOK	-0.610701	0.370948	0.00111637	-4.51533	2.95219	0.0186327
SIRT6	-0.610622	0.355056	0.000687299	-4.83434	3.16285	0.0155882
LSR	-0.610605	0.380008	0.00229869	-4.0567	2.63852	0.0264633
RABAC1	-0.610388	0.367639	0.00154756	-4.30568	2.81035	0.0212903
FIZ1	-0.610165	0.380295	0.000108167	-6.15109	3.9659	0.0109458
ABHD14A	-0.610011	0.350785	0.000170262	-5.81155	3.76888	0.0111253
MYL6B	-0.609431	0.408648	0.00329017	-3.83531	2.48278	0.0317605
VGF	-0.609241	0.416424	0.00218862	-4.0873	2.65983	0.0255263
KIF1C	-0.608555	0.365687	0.000553569	-4.97982	3.25683	0.0150029
COMMD6	-0.608476	0.381956	0.00446663	-3.64941	2.35002	0.0377242
ALKBH4	-0.608287	0.360901	0.000256033	-5.51586	3.5917	0.0115488
ELFN2	-0.608226	0.362518	0.000777012	-4.75274	3.10957	0.0160296
TMED1	-0.608223	0.377064	0.00205361	-4.12712	2.68748	0.0247207
NDUFA13	-0.60788	0.379035	0.00336629	-3.82132	2.47285	0.0321295
TAF6L	-0.607835	0.352944	8.99711e-05	-6.29234	4.0459	0.0102991
TOMM40	-0.607818	0.370057	0.000747818	-4.77814	3.1262	0.0159075
PEX6	-0.607326	0.36304	0.000574084	-4.95521	3.24102	0.0151169
UBL7	-0.607292	0.366882	0.000656503	-4.86499	3.18276	0.0152699
SLC25A11	-0.607189	0.382588	0.00144266	-4.3504	2.84084	0.020498
PLPP4	-0.606871	0.352918	0.000163128	-5.84309	3.78747	0.0110581
SLC4A2	-0.606795	0.353385	0.001132	-4.50632	2.94615	0.0187646
DUS3L	-0.606284	0.362344	0.00126487	-4.43469	2.89795	0.0196768
MAP2K2	-0.605764	0.36398	0.000388735	-5.22203	3.41035	0.0133537
AP5B1	-0.605493	0.379297	0.002437	-4.02037	2.61314	0.0272574
RHOG	-0.605281	0.361107	0.000183201	-5.75781	3.73707	0.0113619
STXBP2	-0.605092	0.360867	0.00237294	-4.03692	2.62471	0.0269599
DDN	-0.604571	0.349164	0.000355917	-5.28338	3.44865	0.0128151
FGFRL1	-0.60456	0.361874	0.00129781	-4.41817	2.88679	0.0197165
KCTD17	-0.604517	0.378866	0.00105966	-4.54916	2.97484	0.0183098
CSRNP1	-0.604366	0.35804	0.00175332	-4.22656	2.75614	0.0227295
C19orf33	-0.604248	0.424259	0.00646683	-3.42738	2.18931	0.0469872
MGAT5B	-0.603966	0.419692	0.00455616	-3.63743	2.3414	0.0381272
ZNF653	-0.603786	0.354077	0.000504235	-5.04322	3.29737	0.0147155
GATA2	-0.603485	0.348057	7.65703e-05	-6.41771	4.11594	0.010217
ELL	-0.603285	0.370306	0.00130618	-4.41404	2.884	0.0197165
CREB3L1	-0.602478	0.362192	0.00078773	-4.74367	3.10362	0.0160914
NAT8L	-0.60228	0.351429	0.000668396	-4.85297	3.17497	0.01539
TMEM205	-0.602222	0.363415	0.00172883	-4.23545	2.76225	0.0225566
AP2S1	-0.601576	0.358866	0.00154664	-4.30606	2.81061	0.0212903
HES6	-0.601021	0.375041	0.00241931	-4.02489	2.61631	0.0272074
IKBKG	-0.600577	0.358533	0.000146137	-5.92461	3.83524	0.0109458
LRP3	-0.600156	0.353576	0.000642869	-4.87905	3.19188	0.015262
SLC39A4	-0.599674	0.361692	0.000422108	-5.16508	3.37458	0.0140711
TAGLN	-0.599579	0.351478	0.000767596	-4.76082	3.11487	0.0159718
MED25	-0.599464	0.385478	0.00421891	-3.68393	2.3748	0.0365659
PRSS3	-0.599328	0.376135	0.00367398	-3.76793	2.43486	0.0340205
BTBD2	-0.599248	0.382878	0.00452866	-3.64108	2.34403	0.0379232
RRNAD1	-0.598975	0.368992	0.00060072	-4.92462	3.22133	0.0151497
GNA11	-0.598423	0.353086	0.00125821	-4.43809	2.90025	0.0196236
ZNF408	-0.598042	0.341121	0.000930104	-4.63426	3.03147	0.017188
RPS6KB2	-0.597823	0.397118	0.00317485	-3.85717	2.49828	0.0310674
PIP5K1C	-0.597396	0.362304	0.00101237	-4.57888	2.99466	0.017933
PRKD2	-0.597175	0.36599	0.000208586	-5.66331	3.68071	0.0113619
GET4	-0.596181	0.362729	0.000602705	-4.9224	3.2199	0.0151497
SART1	-0.596087	0.357472	0.00111847	-4.51411	2.95138	0.0186421
RBM38	-0.595876	0.372553	0.00108064	-4.53642	2.96632	0.0185467
PFKL	-0.595726	0.352589	0.00218995	-4.08692	2.65957	0.0255263
NAPA	-0.595712	0.352474	0.000164234	-5.83811	3.78454	0.0110712
MMP3	-0.59512	0.384363	0.00576585	-3.4959	2.23914	0.0438363
TRIM11	-0.595108	0.347645	0.000104795	-6.17524	3.97966	0.0109458
POLR2I	-0.593814	0.341317	0.000618175	-4.90535	3.20889	0.0152392
POLR2J	-0.593572	0.394571	0.00647305	-3.42681	2.18889	0.0469988
SGF29	-0.593533	0.349434	0.000763737	-4.76416	3.11706	0.0159718
EIF3G	-0.593483	0.366454	0.000855474	-4.6892	3.06779	0.0167756
ZNF768	-0.593338	0.397509	0.00128915	-4.42247	2.8897	0.0197165
NDUFS6	-0.593323	0.368363	0.00355816	-3.78746	2.44877	0.0333202
CHAC1	-0.593244	0.377296	0.00270721	-3.95524	2.56748	0.0287647
GNB1L	-0.593216	0.352877	0.00189806	-4.17656	2.72169	0.0236945
PAFAH1B3	-0.592519	0.365294	0.00394051	-3.72533	2.40445	0.0352872
UBALD2	-0.59223	0.368601	0.000185903	-5.7471	3.73071	0.0113619
EEF1A2	-0.592087	0.360364	0.0011068	-4.52091	2.95593	0.0186121
P2RY11	-0.591877	0.346388	0.00149181	-4.32904	2.82629	0.0208544
MRPL2	-0.590482	0.348456	0.000117535	-6.08805	3.92983	0.0109458
SLC10A3	-0.590444	0.37097	0.00182685	-4.20064	2.7383	0.0233056
OVCA2	-0.590234	0.383573	0.000123893	-6.04826	3.90695	0.0109458
NATD1	-0.589502	0.420585	0.00367061	-3.76849	2.43526	0.0340205
MRPS12	-0.58926	0.379829	0.00232801	-4.04881	2.63301	0.0266213
MRPL23	-0.589093	0.353375	0.00251206	-4.00155	2.59997	0.0275132
PLEKHF1	-0.588905	0.358292	3.75768e-05	-6.99067	4.42508	0.00893117
SLC25A39	-0.58889	0.376052	0.00173263	-4.23406	2.76129	0.0225819
CCDC22	-0.588675	0.343772	0.00139718	-4.37088	2.85475	0.0202643
PTDSS2	-0.588616	0.364211	0.000753308	-4.77329	3.12303	0.0159086
RHOBTB2	-0.588487	0.382355	0.00408363	-3.70368	2.38895	0.036007
FZR1	-0.58791	0.359735	0.000865755	-4.68134	3.0626	0.0167767
TMEM79	-0.58771	0.385193	0.000802509	-4.73137	3.09555	0.0162436
ELOF1	-0.587653	0.373124	0.000710136	-4.81254	3.14866	0.0158388
INO80E	-0.587646	0.374442	0.000748985	-4.77711	3.12553	0.0159075
CLEC2B	-0.587139	0.376102	0.00313057	-3.86579	2.50438	0.0310004
TIMM10	-0.586684	0.380094	0.00230156	-4.05593	2.63798	0.0264712
RPLP1	-0.585184	0.396564	0.00646612	-3.42745	2.18936	0.0469872
RUSC2	-0.584519	0.385411	0.00275646	-3.94411	2.55965	0.0288846
PQBP1	-0.584403	0.361426	0.0020169	-4.13842	2.69532	0.0244486
DPP3	-0.58437	0.364357	0.00228204	-4.06123	2.64168	0.0263344
SYDE1	-0.584338	0.359498	0.000463615	-5.10061	3.33384	0.0145738
CYP2S1	-0.584336	0.383661	0.00382213	-3.74387	2.41769	0.0347399
RHOC	-0.583854	0.354245	0.000600105	-4.92531	3.22177	0.0151497
IRF3	-0.583411	0.362873	0.00201042	-4.14044	2.69671	0.0243944
ALYREF	-0.583187	0.336685	0.000485759	-5.06869	3.31358	0.0146258
C19orf47	-0.58307	0.391696	0.00448674	-3.6467	2.34807	0.0377242
SMAD7	-0.582999	0.334775	4.06277e-05	-6.92621	4.39118	0.00893117
HAGH	-0.58272	0.365572	0.00224543	-4.07131	2.6487	0.0259981
CYBA	-0.582655	0.371786	0.00143642	-4.35317	2.84272	0.0204571
DRGX	-0.582541	0.493572	0.00698073	-3.38186	2.1561	0.0492001
MCOLN1	-0.581931	0.352919	0.00153572	-4.31056	2.81369	0.0211995
TMEM70	-0.581799	0.346175	0.000219424	-5.62666	3.65872	0.0113676
GLTSCR1	-0.581699	0.389706	0.0036736	-3.768	2.43491	0.0340205
TAF13	-0.581581	0.379378	0.00345929	-3.80466	2.46101	0.0326671
PLOD3	-0.581157	0.350614	0.00117617	-4.48156	2.92953	0.0191053
MTFP1	-0.580903	0.392195	0.00631784	-3.44128	2.19943	0.0462183
PDLIM2	-0.580714	0.342401	0.000801054	-4.73257	3.09634	0.0162436
EMP3	-0.580596	0.353135	0.000259241	-5.50698	3.5863	0.0115488
TP73	-0.580155	0.306459	0.00425896	-3.67821	2.3707	0.0366948
NCDN	-0.580067	0.392466	0.00547944	-3.52642	2.26126	0.0428675
MRPS2	-0.579662	0.354848	0.00111478	-4.51625	2.95281	0.018632
CHMP6	-0.579228	0.361206	0.000200673	-5.69138	3.69751	0.0113619
ENDOG	-0.579119	0.3851	0.00308245	-3.8753	2.5111	0.0307081
STK32C	-0.578552	0.368757	0.00221722	-4.0792	2.65419	0.0257452
TOR4A	-0.577754	0.351107	8.53671e-05	-6.333	4.06871	0.010217
DLK2	-0.57775	0.40003	0.002412	-4.02677	2.61762	0.0272
LRWD1	-0.577456	0.342323	0.000316081	-5.36653	3.5002	0.0122144
YIPF2	-0.577419	0.375018	0.00121988	-4.45802	2.91368	0.0194781
MAP3K10	-0.577045	0.360605	0.000983883	-4.5975	3.00706	0.0176988
RPS27	-0.576672	0.355862	0.0019215	-4.16884	2.71636	0.0238399
TLCD1	-0.576638	0.351946	0.00449083	-3.64615	2.34767	0.0377242
AP2A1	-0.575649	0.362293	0.000624171	-4.89886	3.2047	0.0152392
ENDOV	-0.575538	0.353911	0.000528394	-5.01139	3.27704	0.0149802
NUDT22	-0.575216	0.386193	0.00533806	-3.5421	2.27262	0.0421418
TXNRD2	-0.575203	0.370574	0.000580556	-4.94764	3.23616	0.0151169
MAF1	-0.574927	0.368672	0.00206407	-4.12394	2.68527	0.024773
BRAT1	-0.574903	0.351285	0.00075387	-4.77279	3.1227	0.0159086
SCAP	-0.574852	0.361217	0.00230751	-4.05432	2.63686	0.0264895
SURF6	-0.574023	0.357909	0.000586528	-4.94074	3.23171	0.0151187
SMTN	-0.573972	0.355033	0.00118447	-4.47702	2.92648	0.0191765
PRDX5	-0.573759	0.402827	0.00631441	-3.4416	2.19967	0.0462183
NDUFA7	-0.573734	0.36146	0.000320197	-5.35743	3.49458	0.0122592
REXO1	-0.573508	0.380448	0.00463861	-3.6266	2.33361	0.038737
ITPK1	-0.573399	0.351274	0.000396465	-5.20839	3.4018	0.0134377
LRCH4	-0.573078	0.369681	0.00413149	-3.69662	2.38389	0.0361138
PHLDA3	-0.573001	0.383896	0.00468835	-3.62017	2.32898	0.038938
LMF2	-0.572952	0.340495	0.00206334	-4.12416	2.68543	0.024773
BCAT2	-0.572866	0.357976	0.000649017	-4.87267	3.18774	0.015262
WBP2	-0.572512	0.360246	0.000347485	-5.30012	3.45906	0.0127769
OSR2	-0.572235	0.373599	0.00449935	-3.645	2.34685	0.0377299
COQ4	-0.57197	0.357232	0.000458025	-5.10892	3.33911	0.0145109
DDX54	-0.57192	0.357874	0.000580263	-4.94798	3.23637	0.0151169
UBA52	-0.571384	0.356174	0.000476119	-5.08239	3.32228	0.0145894
PUS1	-0.57122	0.359923	0.000457625	-5.10952	3.33949	0.0145109
TMEM115	-0.571175	0.354812	0.00126975	-4.43222	2.89628	0.0197022
WDR18	-0.571172	0.364275	0.000517689	-5.0253	3.28593	0.0148909
FLYWCH2	-0.570696	0.387679	0.00495783	-3.5865	2.30471	0.0403206
TWF2	-0.570486	0.387823	0.0039249	-3.72774	2.40617	0.035264
POLR2F	-0.569593	0.338864	0.000804031	-4.73012	3.09473	0.0162436
MXD4	-0.56942	0.392289	0.00130464	-4.41479	2.88451	0.0197165
ABHD4	-0.569228	0.355755	0.000871715	-4.67682	3.05963	0.0167767
RANGAP1	-0.569126	0.35251	0.00130752	-4.41338	2.88355	0.0197165
JMJD4	-0.569111	0.361073	0.00130538	-4.41443	2.88426	0.0197165
GPSM3	-0.569085	0.34877	0.000774882	-4.75456	3.11076	0.0160296
ARHGAP1	-0.569048	0.355264	0.00416432	-3.69182	2.38046	0.0362481
CLN3	-0.56888	0.339472	0.00181538	-4.20461	2.74103	0.0232606
TMEM99	-0.568859	0.354762	0.000856527	-4.68839	3.06726	0.0167756
CCDC85B	-0.568856	0.363037	0.00186695	-4.18696	2.72887	0.023524
CYCS	-0.568792	0.369719	0.00421654	-3.68427	2.37504	0.0365659
CHMP1A	-0.568508	0.349931	0.000917982	-4.64286	3.03717	0.0171034
POLD1	-0.568506	0.367161	0.00137289	-4.3821	2.86236	0.0202076
ASPSCR1	-0.568192	0.373996	0.00109916	-4.52539	2.95894	0.0185497
ADAM15	-0.568179	0.358821	0.00151087	-4.32095	2.82077	0.0209518
PWWP2B	-0.56798	0.349778	0.00191413	-4.17126	2.71803	0.0238216
SECTM1	-0.567919	0.351697	0.00257921	-3.9852	2.58851	0.0277695
IFRD2	-0.567679	0.365724	0.00129904	-4.41756	2.88638	0.0197165
PMEPA1	-0.56751	0.369307	0.000270897	-5.47565	3.5672	0.0115512
KRT81	-0.567099	0.383951	0.00280322	-3.93373	2.55234	0.0290541
C19orf25	-0.56623	0.401976	0.00325804	-3.84132	2.48704	0.0315255
TAF6	-0.566229	0.361075	0.00213895	-4.10164	2.6698	0.0252963
DDX49	-0.566152	0.367732	0.0025754	-3.98611	2.58915	0.0277658
RFX1	-0.565737	0.388696	0.00458984	-3.63298	2.3382	0.0383562
PLEKHM2	-0.564874	0.354905	0.00374893	-3.75564	2.42609	0.0343753
IGSF5	-0.564672	0.360195	0.0038498	-3.73949	2.41456	0.0349129
IMP4	-0.564623	0.352389	0.000739046	-4.78598	3.13133	0.0159
PC	-0.564621	0.378862	0.00385851	-3.73811	2.41358	0.0349461
NOL3	-0.564602	0.34481	1.8164e-05	-7.61136	4.74079	0.00893117
MRPL53	-0.564011	0.348728	0.00185151	-4.19219	2.73247	0.0235002
SLC25A6	-0.563864	0.344189	0.000574567	-4.95465	3.24066	0.0151169
CTSD	-0.563763	0.349186	0.00328516	-3.83625	2.48344	0.0317374
TNK1	-0.563745	0.419685	0.00682724	-3.39508	2.16575	0.0486247
CBX6	-0.563672	0.342784	0.000900979	-4.65513	3.04529	0.0170288
POLR3H	-0.563231	0.359572	0.00158633	-4.28995	2.79961	0.0215833
POP7	-0.563091	0.366672	0.00129342	-4.42034	2.88826	0.0197165
CKB	-0.562901	0.362613	0.00165434	-4.26332	2.78138	0.0219866
EXOSC5	-0.562859	0.372767	0.00253307	-3.99638	2.59635	0.0275855
GDPD5	-0.562475	0.355458	0.00185995	-4.18933	2.7305	0.023509
SLC35C1	-0.562173	0.361936	0.00148882	-4.33031	2.82716	0.0208366
EIF1AX	-0.561728	0.365752	0.00663749	-3.41186	2.178	0.0477695
CD151	-0.561494	0.349205	0.000730133	-4.79405	3.1366	0.0158388
GIT1	-0.561422	0.339199	0.002759	-3.94354	2.55925	0.0288846
RBM10	-0.560829	0.35979	0.0016194	-4.27686	2.79065	0.0217125
SYNJ2BP-COX16	-0.560801	0.36871	0.00273004	-3.95005	2.56383	0.0288038
GALK1	-0.560747	0.378175	0.00157825	-4.2932	2.80182	0.0215416
LAMTOR1	-0.560438	0.349004	0.000627354	-4.89545	3.20249	0.0152392
GPN3	-0.560265	0.35992	0.00114749	-4.49752	2.94025	0.0189179
ZNF114	-0.559369	0.399212	0.000651868	-4.86973	3.18584	0.0152698
KLHL26	-0.558956	0.345193	0.000229525	-5.59422	3.63917	0.0113676
VEGFB	-0.558947	0.365613	0.0013104	-4.41196	2.88259	0.0197165
ZNF324B	-0.558769	0.358437	0.00299462	-3.89306	2.52366	0.0302051
ZNF446	-0.558669	0.368535	0.00611777	-3.46049	2.21341	0.0454025
FBL	-0.558423	0.349608	0.00105114	-4.55441	2.97834	0.0182565
PKP3	-0.558352	0.338617	0.000913229	-4.64626	3.03942	0.0171005
PDLIM4	-0.557939	0.344721	0.000148502	-5.91267	3.82827	0.0109458
CDKN1A	-0.55782	0.345228	0.000315038	-5.36886	3.50164	0.0122144
KAZALD1	-0.557679	0.340669	0.00067077	-4.8506	3.17343	0.01539
DKK1	-0.557555	0.345912	0.000539574	-4.99718	3.26795	0.0150029
TNFSF9	-0.556804	0.358087	0.00102133	-4.57314	2.99084	0.0179761
ALDH16A1	-0.556391	0.362775	0.000746157	-4.77962	3.12717	0.0159075
AK1	-0.556367	0.377994	0.00465816	-3.62407	2.33179	0.0388468
ATP5G2	-0.556352	0.34328	0.0010532	-4.55314	2.97749	0.0182565
CCNO	-0.556067	0.331237	0.00257658	-3.98583	2.58896	0.0277658
SH3BGRL3	-0.556003	0.351474	0.000327045	-5.34257	3.48539	0.0123241
HDDC3	-0.555977	0.363556	0.00199412	-4.14555	2.70025	0.0242951
ORAI3	-0.555879	0.342672	0.000875198	-4.6742	3.05789	0.0167767
BEX2	-0.555229	0.353776	0.00147435	-4.33654	2.8314	0.0207779
FAM207A	-0.555071	0.363133	0.00121405	-4.4611	2.91576	0.0194496
CIZ1	-0.555002	0.350769	0.000896805	-4.65817	3.0473	0.0170288
TUBB2A	-0.554944	0.347152	0.000489223	-5.06384	3.31049	0.0146574
PEPD	-0.554821	0.341961	0.000186975	-5.7429	3.72822	0.0113619
SYNPO	-0.554328	0.339735	0.00153803	-4.30961	2.81304	0.0212073
DEXI	-0.55429	0.330439	0.00025252	-5.52573	3.5977	0.0115488
DHRS13	-0.554226	0.3466	0.00246569	-4.0131	2.60806	0.027323
PEX14	-0.554139	0.366933	0.00016796	-5.82157	3.77479	0.0111253
BRMS1	-0.554106	0.385406	0.00321675	-3.84914	2.49258	0.0312756
PPP2R4	-0.55348	0.344573	0.000902845	-4.65377	3.04439	0.0170307
ZNF503	-0.553304	0.334692	0.000839337	-4.70175	3.07606	0.016673
RRS1	-0.553283	0.342492	6.84464e-05	-6.50583	4.16465	0.00991641
FOXK1	-0.552968	0.32702	0.00437692	-3.66168	2.35883	0.0374011
TRAF7	-0.5527	0.368285	0.00273618	-3.94867	2.56286	0.0288038
FBXO6	-0.552623	0.371001	0.00441028	-3.65709	2.35553	0.0375276
LGALS1	-0.552592	0.343628	0.00110746	-4.52052	2.95567	0.0186121
HIST1H2BK	-0.552287	0.338277	0.000135487	-5.98109	3.8681	0.0109458
ZNF362	-0.552242	0.342248	0.000414176	-5.17817	3.38281	0.0138567
C16orf13	-0.552212	0.360419	0.00124622	-4.44425	2.90441	0.0195622
TARBP2	-0.551953	0.360016	0.00245731	-4.01522	2.60954	0.0272977
WTIP	-0.551624	0.343996	0.00134468	-4.3954	2.87138	0.019971
RNF40	-0.551522	0.367632	0.00271774	-3.95285	2.56579	0.0288009
KISS1	-0.551399	0.334319	7.02899e-05	-6.48488	4.15311	0.00991641
TUT1	-0.551218	0.344173	0.000454448	-5.1143	3.34252	0.0144732
TBXA2R	-0.5511	0.345048	5.32083e-05	-6.70659	4.27402	0.00922328
NINJ1	-0.551053	0.336502	0.000873893	-4.67518	3.05854	0.0167767
GPX4	-0.550591	0.395683	0.00665865	-3.40997	2.17661	0.0478366
PPAN	-0.550273	0.341727	7.11001e-05	-6.47586	4.14813	0.00991641
OGFOD3	-0.550156	0.342902	0.000870548	-4.6777	3.06021	0.0167767
ACBD4	-0.550149	0.353417	0.00467642	-3.62171	2.33009	0.0388922
UNC45A	-0.549876	0.343731	0.00107847	-4.53773	2.96719	0.0185448
RELA	-0.549751	0.345251	0.000502884	-5.04505	3.29853	0.0147155
EBP	-0.549381	0.352805	0.00609742	-3.46248	2.21485	0.0453069
C17orf97	-0.548826	0.325686	0.00318213	-3.85577	2.49728	0.031103
STK11	-0.548618	0.339152	0.000119895	-6.07302	3.9212	0.0109458
HS3ST1	-0.548571	0.319193	0.00290409	-3.91195	2.53699	0.0297091
ZNF71	-0.5484	0.322818	0.00409402	-3.70214	2.38785	0.036007
TMEM201	-0.548023	0.331652	0.00537342	-3.53814	2.26975	0.0423001
C7orf55	-0.547988	0.330883	0.00062107	-4.90221	3.20686	0.0152392
PPP1CA	-0.54771	0.329261	0.000931471	-4.6333	3.03083	0.017188
OCEL1	-0.54766	0.385522	0.00684173	-3.39382	2.16483	0.0486621
BAX	-0.547636	0.32829	0.000228303	-5.59806	3.64149	0.0113676
AES	-0.547616	0.357514	0.000642164	-4.87979	3.19235	0.015262
DHX34	-0.5472	0.360705	0.00314297	-3.86336	2.50266	0.0310338
SH3BP5L	-0.545986	0.33611	0.00135663	-4.38973	2.86754	0.0200748
PDXP	-0.545844	0.343211	0.00161601	-4.27818	2.79155	0.0217125
CLIP3	-0.54577	0.297661	0.00449268	-3.6459	2.34749	0.0377242
SLC38A10	-0.545729	0.338752	0.00199864	-4.14413	2.69927	0.0243205
IKBKE	-0.545711	0.342687	0.00242995	-4.02217	2.6144	0.0272504
EID2	-0.545284	0.357125	0.00179377	-4.21216	2.74623	0.0231549
PMF1	-0.545211	0.351254	0.00101536	-4.57695	2.99338	0.0179337
DVL1	-0.544865	0.358182	0.00678682	-3.39862	2.16833	0.0485276
FADS2	-0.544491	0.34601	0.0020603	-4.12508	2.68607	0.024773
C11orf68	-0.543809	0.350742	0.000818738	-4.71814	3.08686	0.016448
TK1	-0.54375	0.368358	0.00357155	-3.78517	2.44714	0.0333876
CARHSP1	-0.543731	0.348476	0.000146385	-5.92335	3.8345	0.0109458
CDIPT	-0.54343	0.350432	0.00095131	-4.6195	3.02168	0.0174105
PITX1	-0.543373	0.348991	0.000333837	-5.32816	3.47647	0.0125024
LMNA	-0.543227	0.340807	0.000430758	-5.1511	3.36577	0.0142033
EEF2	-0.543124	0.351499	0.00172513	-4.2368	2.76318	0.0225473
TMEM256-PLSCR3	-0.543058	0.340135	0.000189167	-5.73439	3.72315	0.0113619
PCSK5	-0.542777	0.323014	0.00333076	-3.82781	2.47746	0.0319366
LIMK1	-0.542757	0.360711	0.00278643	-3.93744	2.55495	0.0289722
OGFR	-0.542642	0.348083	0.000314545	-5.36996	3.50232	0.0122144
HMGA1	-0.54248	0.341854	0.000762679	-4.76508	3.11766	0.0159718
TNKS1BP1	-0.542404	0.334835	0.00198775	-4.14755	2.70164	0.0242852
PLPP2	-0.542268	0.353126	0.00109851	-4.52578	2.9592	0.0185497
ITPA	-0.542265	0.355412	0.00222891	-4.07592	2.65191	0.0258315
NDUFB6	-0.542265	0.357668	0.00143434	-4.3541	2.84335	0.0204516
MRPL38	-0.542239	0.371981	0.00202306	-4.13651	2.69399	0.0244988
NELFB	-0.541973	0.348611	0.000906001	-4.65148	3.04287	0.0170307
HDAC7	-0.541567	0.332267	0.00184419	-4.19468	2.73419	0.0234319
ISYNA1	-0.541541	0.3487	0.0070554	-3.37554	2.15148	0.0495143
PTMS	-0.541253	0.35451	0.000320595	-5.35656	3.49404	0.0122592
HMHA1	-0.540518	0.36301	0.00272246	-3.95177	2.56504	0.0288038
RNF26	-0.540155	0.348668	0.00325562	-3.84178	2.48737	0.0315255
TAGLN2	-0.539835	0.352005	0.000871125	-4.67727	3.05992	0.0167767
RNF168	-0.539682	0.358204	0.000650198	-4.87145	3.18695	0.015262
CD81	-0.539623	0.33978	0.00215687	-4.09643	2.66618	0.0254295
MYEOV2	-0.53956	0.340477	0.00490853	-3.59252	2.30905	0.0400808
THEM6	-0.539481	0.352744	0.00600422	-3.47168	2.22154	0.0448681
PRAF2	-0.539338	0.349921	0.000481439	-5.07479	3.31746	0.0145894
MRPL41	-0.539331	0.361778	0.00440945	-3.6572	2.35562	0.0375276
CACTIN	-0.539275	0.342699	0.000414535	-5.17757	3.38244	0.0138567
NPM3	-0.539223	0.354453	0.00342577	-3.81061	2.46524	0.0324753
KRT18	-0.538923	0.347276	0.00100338	-4.5847	2.99854	0.0178518
ARPC1B	-0.538511	0.347152	0.000695453	-4.82646	3.15773	0.0156561
BAIAP2	-0.538357	0.339038	0.000765236	-4.76286	3.1162	0.0159718
ZNF580	-0.537765	0.341624	0.000841319	-4.70019	3.07504	0.016673
MAP2K3	-0.537676	0.337159	0.0010245	-4.57112	2.98949	0.0179761
MIB2	-0.537471	0.335976	0.00538421	-3.53693	2.26888	0.0423134
UBE2S	-0.536543	0.377471	0.00379646	-3.74797	2.42062	0.0346624
TRAPPC1	-0.536308	0.343737	0.000656907	-4.86458	3.1825	0.0152699
GBA	-0.536139	0.344783	0.00313398	-3.86512	2.5039	0.0310004
BCAT1	-0.536052	0.366372	0.00681305	-3.39632	2.16666	0.0486006
NME4	-0.535472	0.364051	0.00117855	-4.48026	2.92865	0.0191183
MTSS1L	-0.535234	0.37563	0.00593147	-3.47896	2.22684	0.0445549
PPP1R3F	-0.535201	0.377241	0.00365589	-3.77094	2.43701	0.0339407
CDC34	-0.535172	0.350305	0.000932065	-4.63288	3.03055	0.017188
HSD17B1	-0.534086	0.353078	0.00263427	-3.97213	2.57934	0.0282369
CD68	-0.533855	0.338927	0.000804551	-4.72969	3.09445	0.0162436
CHPT1	-0.533273	0.325026	0.000899437	-4.65625	3.04603	0.0170288
MARCH9	-0.53302	0.365467	0.00120986	-4.46334	2.91727	0.0194185
SERF2	-0.532938	0.367428	0.00407819	-3.70449	2.38953	0.036007
NCKIPSD	-0.532844	0.325985	0.00241938	-4.02488	2.6163	0.0272074
KLC2	-0.532842	0.373509	0.00657061	-3.41789	2.18239	0.0474288
JUND	-0.532761	0.288978	1.94064e-05	-7.55329	4.71205	0.00893117
HAPLN3	-0.532549	0.338487	0.00470279	-3.61832	2.32764	0.0389618
ATP6V1F	-0.532409	0.382551	0.00390566	-3.73073	2.40831	0.0351878
PPP1R16A	-0.532342	0.344709	0.00470271	-3.61833	2.32765	0.0389618
IPO4	-0.532269	0.344838	0.00340533	-3.81427	2.46784	0.0323573
SSNA1	-0.532087	0.376712	0.0061762	-3.45481	2.20928	0.0456207
DBNL	-0.531887	0.351839	0.000325727	-5.34541	3.48715	0.0123241
COX8A	-0.531814	0.346156	0.000749884	-4.77631	3.12501	0.0159075
MRPS18A	-0.531153	0.33754	0.00437422	-3.66205	2.3591	0.0374011
C12orf10	-0.530972	0.341721	0.000637545	-4.88463	3.19549	0.015262
TUBG1	-0.530852	0.331247	0.000959858	-4.61365	3.01779	0.0174879
CCM2	-0.530782	0.366543	0.00317073	-3.85797	2.49884	0.0310674
C17orf53	-0.530775	0.340474	0.000310413	-5.37927	3.50806	0.0121895
SERPINE1	-0.530765	0.338637	0.00159033	-4.28835	2.79851	0.0216092
ACOT7	-0.530355	0.333397	0.000812903	-4.72287	3.08996	0.016385
XAB2	-0.530217	0.336374	0.0012905	-4.42179	2.88924	0.0197165
GPS1	-0.529949	0.338395	0.00137099	-4.38298	2.86296	0.0202076
TBX1	-0.529265	0.340825	0.00617277	-3.45514	2.20952	0.0456207
HS1BP3	-0.528648	0.347685	0.00578881	-3.49352	2.23741	0.0438734
EMC6	-0.528292	0.336105	0.00095554	-4.6166	3.01975	0.0174616
QSOX1	-0.528061	0.337718	0.00132932	-4.40277	2.87637	0.0198586
B9D2	-0.527734	0.326873	0.000145823	-5.92621	3.83617	0.0109458
NR1D1	-0.527561	0.358969	0.000526947	-5.01325	3.27823	0.0149742
DGCR2	-0.527541	0.328911	0.00161194	-4.27979	2.79265	0.0217084
HSD17B10	-0.527398	0.363522	0.00303016	-3.88581	2.51853	0.030464
KEAP1	-0.527249	0.33407	0.000501674	-5.04669	3.29958	0.0147155
G6PC3	-0.527227	0.335848	0.00108807	-4.53198	2.96334	0.0185497
COL6A2	-0.526909	0.323563	0.00236604	-4.03873	2.62598	0.0269068
KDM8	-0.526847	0.344308	0.00270712	-3.95526	2.56749	0.0287647
MEF2D	-0.526675	0.348248	0.00103488	-4.56455	2.98511	0.018094
CCDC107	-0.526547	0.341814	0.004246	-3.68005	2.37202	0.0366767
PPP4C	-0.526471	0.363376	0.00257371	-3.98652	2.58944	0.0277658
NDRG1	-0.5264	0.338128	0.000738876	-4.78614	3.13143	0.0159
NT5DC2	-0.526397	0.331953	0.00241667	-4.02557	2.61678	0.0272074
PCNXL3	-0.526182	0.361337	0.00617087	-3.45533	2.20965	0.0456207
NFKB2	-0.526181	0.333594	0.00119093	-4.47351	2.92411	0.019242
ITPKC	-0.525645	0.345607	0.00322364	-3.84783	2.49165	0.0312925
COMMD4	-0.525267	0.329359	0.00363848	-3.77385	2.43908	0.0338796
NDUFV1	-0.525113	0.331733	0.00126964	-4.43227	2.89632	0.0197022
DUSP23	-0.524584	0.3836	0.00622055	-3.45054	2.20617	0.0458011
MRPS34	-0.524552	0.375847	0.00389267	-3.73275	2.40975	0.0351441
PIAS4	-0.524243	0.334374	0.00102291	-4.57213	2.99016	0.0179761
NUAK2	-0.524242	0.363939	0.00247488	-4.0108	2.60645	0.0273499
ANXA8	-0.524211	0.332275	0.000339339	-5.31671	3.46937	0.0126305
ARHGEF1	-0.524144	0.337262	0.0014592	-4.34313	2.83589	0.0206844
SNTA1	-0.523955	0.350615	0.00304187	-3.88344	2.51686	0.0305112
EPS8L1	-0.523681	0.393856	0.00600509	-3.47159	2.22148	0.0448681
H2AFX	-0.523459	0.344382	0.000525414	-5.01523	3.2795	0.0149657
GHDC	-0.52339	0.33065	0.000672217	-4.84916	3.17249	0.01539
COMT	-0.523281	0.338587	0.00398511	-3.7185	2.39956	0.0355292
RPL8	-0.522668	0.359502	0.00389043	-3.7331	2.41	0.0351441
VAC14	-0.522594	0.35598	0.00168133	-4.25307	2.77435	0.0222237
CDK9	-0.521968	0.344156	0.000352998	-5.28912	3.45223	0.0127859
YIF1B	-0.52183	0.355186	0.0025404	-3.99459	2.5951	0.0275855
DHRS4	-0.521713	0.361524	0.00353044	-3.79223	2.45217	0.0331567
RRP7A	-0.521554	0.339626	0.000776325	-4.75333	3.10996	0.0160296
SMG5	-0.521409	0.32701	0.00344402	-3.80737	2.46293	0.0326227
CENPB	-0.521313	0.338391	0.0014036	-4.36794	2.85276	0.0202643
BSG	-0.521283	0.341192	0.00409066	-3.70264	2.38821	0.036007
PGF	-0.521139	0.336967	0.00522561	-3.55488	2.28186	0.0415787
SOX4	-0.520887	0.312925	0.00198402	-4.14873	2.70245	0.0242852
AIP	-0.52088	0.349584	0.00324807	-3.8432	2.48837	0.0315045
MPV17L2	-0.520662	0.375157	0.00466352	-3.62337	2.33129	0.0388648
ILVBL	-0.520621	0.329112	0.00440904	-3.65726	2.35566	0.0375276
CLUH	-0.520591	0.358379	0.00317369	-3.8574	2.49844	0.0310674
AAMDC	-0.520436	0.327272	0.00432735	-3.66857	2.36378	0.037072
SEMA6B	-0.520016	0.344236	0.00502478	-3.57843	2.29888	0.0406358
TIMP1	-0.519881	0.33482	0.00707344	-3.37402	2.15037	0.0495401
CHST12	-0.519251	0.328546	0.000199686	-5.69496	3.69965	0.0113619
SLC25A23	-0.519229	0.334769	0.00187741	-4.18344	2.72644	0.0235823
NAGS	-0.519145	0.34822	0.000483348	-5.07209	3.31574	0.0145894
TELO2	-0.519093	0.338957	0.00217681	-4.09068	2.66218	0.025471
NAT6	-0.518947	0.312344	0.00499124	-3.58246	2.30179	0.0405108
NDUFC1	-0.518916	0.336001	0.000470199	-5.09095	3.32772	0.0145894
PPP6R1	-0.518876	0.329357	0.00210784	-4.1108	2.67616	0.0251243
RCE1	-0.518633	0.33737	0.00098426	-4.59725	3.00689	0.0176988
VAT1	-0.51863	0.338711	0.00099784	-4.5883	3.00094	0.0178056
FGF1	-0.518405	0.349135	9.60912e-05	-6.24164	4.01732	0.0107597
ARMCX2	-0.51839	0.329572	0.00188825	-4.17982	2.72394	0.023645
RRP1	-0.517984	0.326678	0.00147778	-4.33506	2.83039	0.0207929
LMAN2	-0.517398	0.359143	0.00514384	-3.56435	2.28871	0.0411168
CLPP	-0.517383	0.330602	0.00109873	-4.52565	2.95911	0.0185497
PCIF1	-0.516608	0.33543	0.00195073	-4.15936	2.7098	0.0240795
WIZ	-0.51623	0.345331	0.00055622	-4.97659	3.25475	0.0150029
RNF167	-0.516066	0.342405	0.00122879	-4.45332	2.91052	0.0194814
XRCC3	-0.515926	0.338714	0.000618065	-4.90547	3.20897	0.0152392
CCND3	-0.51585	0.337132	0.000647426	-4.87432	3.18881	0.015262
SLC35A4	-0.515682	0.334486	0.00309756	-3.87229	2.50898	0.0307828
SHKBP1	-0.515369	0.335484	0.00122443	-4.45561	2.91206	0.0194814
TOLLIP	-0.515239	0.335177	0.0027343	-3.94909	2.56315	0.0288038
ICAM2	-0.515215	0.338196	0.00290643	-3.91145	2.53664	0.0297091
CST3	-0.515136	0.331788	0.000352264	-5.29058	3.45313	0.0127859
THOP1	-0.514414	0.328157	0.00161662	-4.27795	2.79139	0.0217125
RAD23A	-0.514406	0.346479	0.00120406	-4.46643	2.91935	0.0193512
P2RY2	-0.514205	0.321386	0.000278551	-5.45585	3.5551	0.0116953
TEAD4	-0.513687	0.339975	0.000970969	-4.60613	3.01279	0.017611
DPF1	-0.513554	0.317453	0.000624538	-4.89847	3.20444	0.0152392
RNF126	-0.51334	0.341041	0.00147232	-4.33742	2.832	0.020777
FDXR	-0.513319	0.356602	0.00715287	-3.36738	2.14552	0.0499097
CUEDC2	-0.513226	0.339939	0.000893351	-4.66071	3.04898	0.0169905
PDXK	-0.512758	0.325254	0.00207612	-4.12029	2.68275	0.0248683
PFN1	-0.512426	0.34295	0.00110933	-4.51942	2.95494	0.0186178
LSM4	-0.512408	0.35034	0.00265666	-3.96689	2.57566	0.0284519
PRPF6	-0.512344	0.325953	0.00113071	-4.50706	2.94665	0.0187646
TMEM208	-0.512106	0.335613	0.00104465	-4.55844	2.98103	0.0182124
KCTD13	-0.511774	0.321	0.00271543	-3.95337	2.56616	0.0288009
UBXN6	-0.51141	0.334005	0.00447233	-3.64864	2.34947	0.0377242
RIN1	-0.511318	0.345434	0.000321281	-5.35506	3.49312	0.0122592
ZC3H4	-0.51102	0.319119	0.000727175	-4.79675	3.13836	0.0158388
TEX264	-0.51052	0.360731	0.00624591	-3.44811	2.2044	0.0458764
PELP1	-0.510292	0.340905	0.0018065	-4.2077	2.74316	0.0232606
RPS2	-0.510185	0.337041	0.00148507	-4.33192	2.82825	0.0208239
RPS21	-0.509914	0.333676	0.001865	-4.18762	2.72932	0.0235238
FBXL19	-0.509835	0.329246	0.000816919	-4.71961	3.08782	0.0164386
TNIP2	-0.509708	0.358253	0.0056912	-3.5037	2.2448	0.0435966
ARID5B	-0.509329	0.341016	0.00380577	-3.74648	2.41956	0.0347139
PRDX2	-0.50914	0.347612	0.00470405	-3.61815	2.32753	0.0389618
CFL1	-0.508869	0.330429	0.000153294	-5.88909	3.81447	0.0109458
GFOD2	-0.507937	0.33068	0.00134197	-4.39669	2.87226	0.0199668
ZMIZ2	-0.507925	0.350839	0.00372103	-3.76018	2.42934	0.034263
PDK2	-0.506942	0.308805	0.00248693	-4.00778	2.60434	0.0274049
RPUSD3	-0.506678	0.352703	0.00445139	-3.65148	2.3515	0.0377242
HIGD2A	-0.506663	0.341573	0.000889828	-4.6633	3.05069	0.0169767
TMEM102	-0.50655	0.343074	0.00553694	-3.52016	2.25673	0.0429099
TUBB3	-0.506042	0.346181	0.00167578	-4.25517	2.77578	0.0221837
MTG2	-0.505892	0.341017	0.0032626	-3.84047	2.48644	0.0315445
GLTSCR2	-0.505654	0.344663	0.000152767	-5.89165	3.81597	0.0109458
RABL6	-0.505565	0.337446	0.00146896	-4.33888	2.83299	0.0207743
VPS37C	-0.505306	0.351027	0.000296762	-5.411	3.52759	0.012003
ATAD3B	-0.505195	0.328145	0.00174634	-4.22908	2.75787	0.0227117
CCS	-0.504071	0.330773	0.00212229	-4.10653	2.6732	0.0251975
TMEM120A	-0.504051	0.336944	0.00234722	-4.0437	2.62945	0.026768
LINC00116	-0.503878	0.324714	0.00216721	-4.09344	2.6641	0.0254616
DCTN1	-0.503678	0.336521	0.00295404	-3.90145	2.52958	0.0298989
LIPG	-0.503591	0.392993	0.00295125	-3.90203	2.52999	0.0298989
WBSCR16	-0.503471	0.347983	0.00372862	-3.75894	2.42845	0.034263
CCDC9	-0.50339	0.32747	0.000900539	-4.65545	3.0455	0.0170288
GTF3C5	-0.503145	0.344283	0.00412549	-3.6975	2.38452	0.0360914
CBWD3	-0.503133	0.287348	0.00364323	-3.77306	2.43851	0.0338796
INF2	-0.502995	0.32749	0.00198904	-4.14715	2.70136	0.0242852
RAB5C	-0.502699	0.332618	0.000492001	-5.05997	3.30803	0.0146807
EPHB4	-0.502623	0.312238	0.00292769	-3.90696	2.53348	0.0297674
DVL2	-0.50256	0.345653	0.00448931	-3.64635	2.34782	0.0377242
RPS12	-0.502403	0.331189	0.00380787	-3.74614	2.41932	0.0347139
ATF5	-0.502344	0.33524	0.000189524	-5.73301	3.72234	0.0113619
QTRT1	-0.502115	0.337198	0.00132486	-4.40493	2.87783	0.0198222
ISG20	-0.50206	0.310238	0.0013912	-4.37362	2.85661	0.0202643
COMMD5	-0.501827	0.37028	0.0039779	-3.7196	2.40035	0.0354953
PTGES3	-0.501794	0.336026	0.00150867	-4.32188	2.82141	0.0209453
ARAP1	-0.501698	0.334054	0.00492895	-3.59002	2.30725	0.0401665
SH3BP1	-0.501668	0.346297	0.00290025	-3.91276	2.53756	0.0297091
ARFGAP1	-0.501641	0.336156	0.00156373	-4.29907	2.80584	0.0214399
AKT2	-0.501515	0.352897	0.00692256	-3.38684	2.15973	0.0489388
SLC1A5	-0.501058	0.327903	0.00239061	-4.03231	2.62149	0.0270342
MEPCE	-0.500893	0.34406	0.00204862	-4.12864	2.68854	0.0247036
ZNF319	-0.500656	0.329335	0.000937071	-4.62937	3.02823	0.0172541
AAMP	-0.500566	0.324709	0.00213213	-4.10364	2.67119	0.0252649
PRR13	-0.500544	0.344444	0.00122159	-4.45711	2.91307	0.0194781
ETFB	-0.500498	0.323095	0.00140079	-4.36923	2.85363	0.0202643
PLA2G16	-0.499846	0.352537	0.00248892	-4.00729	2.60399	0.0274049
HIST1H2BJ	-0.499808	0.304406	0.000242035	-5.55609	3.61612	0.0114721
HID1	-0.499675	0.323708	0.00706622	-3.37462	2.15081	0.0495401
TMEM92	-0.499639	0.325938	0.000631628	-4.89089	3.19954	0.0152392
CYSTM1	-0.499002	0.331077	0.00137138	-4.38281	2.86284	0.0202076
TMED9	-0.499002	0.323561	0.00029614	-5.41248	3.5285	0.012003
DCAF15	-0.49861	0.333288	0.004261	-3.67792	2.37049	0.0366948
DMWD	-0.498329	0.35117	0.00123449	-4.45034	2.90851	0.0194814
FASTK	-0.498285	0.3563	0.00413804	-3.69566	2.38321	0.0361162
MVB12A	-0.498155	0.341027	0.00146719	-4.33965	2.83351	0.0207734
RNF31	-0.498152	0.348778	0.00375687	-3.75435	2.42517	0.0344044
PTRH1	-0.498083	0.360725	0.00116491	-4.48778	2.93371	0.01905
ARAF	-0.497708	0.322762	0.00181455	-4.2049	2.74123	0.0232606
MLLT1	-0.497258	0.335008	0.000916242	-4.6441	3.03799	0.0171034
ATXN7L2	-0.497209	0.327115	0.00582011	-3.4903	2.23507	0.0440008
SMUG1	-0.496574	0.356676	0.00471228	-3.6171	2.32677	0.0390033
ZSCAN22	-0.496411	0.33801	0.00255141	-3.99191	2.59322	0.0275925
SLC29A2	-0.496362	0.311659	0.00414619	-3.69446	2.38235	0.0361162
DEDD2	-0.495587	0.347969	0.00445445	-3.65106	2.35121	0.0377242
TBC1D24	-0.495301	0.328473	0.00198941	-4.14703	2.70128	0.0242852
SIVA1	-0.494998	0.351343	0.00269303	-3.95849	2.56976	0.0286894
RPS16	-0.494961	0.321824	0.00267096	-3.96357	2.57333	0.0285798
TMEM11	-0.494662	0.342716	0.00178813	-4.21415	2.7476	0.0231313
MIIP	-0.494586	0.337451	0.00552211	-3.52177	2.2579	0.0429099
CSNK1G2	-0.494316	0.332902	0.00237774	-4.03566	2.62384	0.026964
ALG6	-0.494197	0.355317	0.00496897	-3.58515	2.30373	0.0403841
NSDHL	-0.494141	0.321819	0.000646916	-4.87484	3.18915	0.015262
TMEM261	-0.493667	0.334036	0.00592413	-3.4797	2.22738	0.0445549
ADPRHL2	-0.493642	0.344104	0.00364651	-3.77251	2.43812	0.0338796
DDA1	-0.493364	0.326983	0.000326983	-5.34271	3.48547	0.0123241
C7orf26	-0.493117	0.326756	0.00396237	-3.72197	2.40204	0.0354307
KIFC3	-0.493032	0.340367	0.00336662	-3.82126	2.47281	0.0321295
HNRNPA0	-0.492603	0.314866	0.000217867	-5.6318	3.66181	0.0113676
APBA3	-0.492113	0.309471	0.0027394	-3.94794	2.56234	0.0288041
MLF2	-0.492089	0.318276	0.000263424	-5.49556	3.57934	0.0115488
PRKCSH	-0.491799	0.332844	0.00316736	-3.85862	2.4993	0.0310674
CYB561A3	-0.491703	0.323185	0.00246961	-4.01212	2.60737	0.0273415
B4GALT2	-0.491555	0.344785	0.00564082	-3.50903	2.24866	0.043375
NFIC	-0.491505	0.322816	0.000732288	-4.79209	3.13532	0.0158388
CXXC1	-0.491479	0.322689	0.00141107	-4.36455	2.85045	0.0202643
TKT	-0.491271	0.324961	0.00162613	-4.27423	2.78885	0.0217711
ACY1	-0.491197	0.342595	0.00372807	-3.75903	2.42852	0.034263
TAB1	-0.491175	0.34752	0.00479079	-3.60714	2.31959	0.0394646
ZGPAT	-0.491149	0.31429	0.00329856	-3.83375	2.48168	0.0317921
MICALL1	-0.491118	0.326192	0.0027661	-3.94195	2.55813	0.0288846
GNA15	-0.490928	0.356612	0.00306377	-3.87903	2.51374	0.0306225
MDH2	-0.490448	0.337001	0.00589302	-3.48285	2.22966	0.0444136
DOK1	-0.490255	0.349047	0.00468713	-3.62033	2.32909	0.038938
HCFC1	-0.490013	0.328937	0.003679	-3.7671	2.43427	0.0340251
SLC6A8	-0.489723	0.311908	0.00182588	-4.20097	2.73853	0.0233056
ADAMTSL5	-0.489536	0.328245	0.00413401	-3.69625	2.38363	0.0361138
RTN2	-0.489511	0.355024	0.00402042	-3.71315	2.39573	0.0357126
EHD2	-0.489434	0.340004	0.00279228	-3.93614	2.55404	0.0289834
MGAT1	-0.489432	0.323115	0.0015064	-4.32284	2.82206	0.0209447
TRIM16	-0.488491	0.316382	0.000351301	-5.29249	3.45432	0.0127859
YPEL5	-0.488193	0.31299	0.00233825	-4.04608	2.63111	0.0266908
NGF	-0.487917	0.329345	0.00179196	-4.2128	2.74667	0.0231549
OGFOD2	-0.487464	0.329182	0.00356129	-3.78693	2.44839	0.0333202
CAPN1	-0.487267	0.323926	0.00252819	-3.99758	2.59719	0.0275855
EFHD2	-0.487252	0.339588	0.00141705	-4.36185	2.84861	0.0202643
ZNF625	-0.486837	0.328302	0.00447542	-3.64823	2.34917	0.0377242
PSMA7	-0.486705	0.349997	0.00270564	-3.9556	2.56773	0.0287647
RNASEH2C	-0.486692	0.334464	0.00197898	-4.15033	2.70356	0.0242801
IER2	-0.486498	0.326299	0.000258874	-5.50798	3.58691	0.0115488
C16orf59	-0.486438	0.330424	0.00336812	-3.82099	2.47261	0.0321295
XYLT2	-0.486306	0.32616	0.00329869	-3.83373	2.48166	0.0317921
CCDC71L	-0.485762	0.324273	0.00168797	-4.25058	2.77264	0.0222629
RAPGEF3	-0.485251	0.319852	0.00140421	-4.36767	2.85257	0.0202643
MCM5	-0.485193	0.329804	0.00345522	-3.80538	2.46152	0.0326671
BIN1	-0.485062	0.338934	0.000622157	-4.90104	3.2061	0.0152392
MYL9	-0.484889	0.325801	0.00137393	-4.38162	2.86204	0.0202076
DISP2	-0.484797	0.341451	0.00140831	-4.3658	2.8513	0.0202643
HS6ST1	-0.484747	0.322951	0.00142722	-4.35728	2.84551	0.020374
C11orf84	-0.484676	0.327659	0.00254056	-3.99455	2.59507	0.0275855
KIAA2013	-0.484452	0.333124	0.0010608	-4.54846	2.97437	0.0183098
ZNF593	-0.484124	0.344736	0.00550758	-3.52335	2.25904	0.0429099
SNX21	-0.483863	0.350607	0.00187266	-4.18504	2.72754	0.0235471
MAGEF1	-0.483126	0.32458	0.000223056	-5.61481	3.65159	0.0113676
BCL6	-0.482252	0.323609	0.00555552	-3.51815	2.25528	0.0429641
RPL13A	-0.482171	0.325106	0.00429719	-3.6728	2.36682	0.0369373
BLOC1S3	-0.482046	0.355349	0.001215	-4.4606	2.91542	0.0194496
STRN4	-0.481919	0.326535	0.00406869	-3.7059	2.39055	0.0359835
THAP4	-0.48189	0.347751	0.00555492	-3.51822	2.25532	0.0429641
SLC39A3	-0.480898	0.3276	0.000586903	-4.94031	3.23143	0.0151187
CEP131	-0.480812	0.329454	0.00309136	-3.87352	2.50985	0.030759
GLMN	-0.480459	0.346548	0.00698082	-3.38185	2.15609	0.0492001
CDK2AP2	-0.480292	0.32132	0.00148109	-4.33363	2.82942	0.0208004
LPXN	-0.480162	0.324674	0.000153242	-5.88934	3.81462	0.0109458
SIL1	-0.480109	0.318532	0.00484707	-3.6001	2.31452	0.0397663
TRMT112	-0.48003	0.35015	0.00474259	-3.61323	2.32398	0.039174
UQCR10	-0.480004	0.326476	0.00251972	-3.99966	2.59865	0.0275196
ARMC7	-0.479973	0.354236	0.00623485	-3.44917	2.20517	0.0458507
C1orf56	-0.479855	0.31638	0.000732088	-4.79227	3.13544	0.0158388
INPP5K	-0.479763	0.333437	0.00248669	-4.00784	2.60438	0.0274049
SCYL1	-0.479179	0.33663	0.00259617	-3.98114	2.58567	0.0279025
TRMT1	-0.479041	0.316665	0.00551233	-3.52283	2.25866	0.0429099
COX17	-0.478879	0.328641	0.00242995	-4.02217	2.6144	0.0272504
SEC61B	-0.478751	0.328443	0.00105307	-4.55322	2.97754	0.0182565
FAM110A	-0.47873	0.31195	0.00410991	-3.69979	2.38617	0.036007
BRF1	-0.478703	0.306002	0.0023771	-4.03583	2.62395	0.026964
PTRF	-0.478639	0.301705	0.000208817	-5.66251	3.68024	0.0113619
E2F1	-0.478479	0.336519	0.00208893	-4.11644	2.68008	0.0249234
SMPD2	-0.478423	0.310849	0.00574623	-3.49794	2.24062	0.043738
SOCS3	-0.478359	0.299897	0.00247361	-4.01111	2.60667	0.0273499
VMA21	-0.47739	0.335845	0.00276532	-3.94213	2.55825	0.0288846
PPP1R15A	-0.477363	0.327173	0.000803217	-4.73079	3.09517	0.0162436
RPL18	-0.477316	0.324828	0.00318874	-3.8545	2.49638	0.031103
BCL2L12	-0.476984	0.31195	0.000726703	-4.79718	3.13864	0.0158388
BORCS8	-0.476769	0.338018	0.00216761	-4.09332	2.66402	0.0254616
CNP	-0.47674	0.310305	0.00094276	-4.62541	3.0256	0.0173325
SLC25A19	-0.476733	0.327501	0.0038388	-3.74123	2.4158	0.0348653
TBC1D25	-0.476283	0.320447	0.00299457	-3.89307	2.52367	0.0302051
GMIP	-0.475945	0.322003	0.00162916	-4.27305	2.78804	0.0217711
ARL8B	-0.474988	0.334394	0.00275021	-3.94551	2.56063	0.0288846
IRF9	-0.474835	0.298764	0.000444425	-5.12961	3.3522	0.0143327
PES1	-0.474771	0.314825	0.00277061	-3.94095	2.55742	0.0289068
SLC16A3	-0.474394	0.317836	0.000610028	-4.91427	3.21465	0.0152306
IFITM2	-0.473886	0.320652	0.000465187	-5.09829	3.33237	0.0145855
PPP2R1A	-0.473498	0.31637	0.00332237	-3.82935	2.47855	0.0319366
UBE2D3	-0.473013	0.338078	0.00315096	-3.86181	2.50156	0.0310338
SPSB1	-0.472689	0.298008	0.00123465	-4.45026	2.90846	0.0194814
DAB2IP	-0.472644	0.323924	0.00636737	-3.43662	2.19604	0.0464313
MED26	-0.472451	0.326829	0.00283175	-3.92749	2.54795	0.0292362
PRPF19	-0.471743	0.318964	0.00104753	-4.55664	2.97983	0.0182364
GMEB2	-0.471473	0.320155	0.00403719	-3.71062	2.39392	0.0357832
RGS19	-0.471459	0.338271	0.00553117	-3.52079	2.25718	0.0429099
EML2	-0.471271	0.326818	0.00292649	-3.90721	2.53365	0.0297674
GMPPA	-0.471079	0.317755	0.00102901	-4.56826	2.98758	0.0180173
EPHX1	-0.470505	0.335978	0.00611461	-3.46079	2.21363	0.0454025
ST6GALNAC6	-0.470179	0.333772	0.00447895	-3.64775	2.34882	0.0377242
DBN1	-0.469749	0.321564	0.00236465	-4.0391	2.62623	0.0269068
UBE2D4	-0.469733	0.302108	0.00131562	-4.40941	2.88087	0.0197571
FAM96B	-0.469385	0.34658	0.00688407	-3.39015	2.16215	0.0488487
ACTG1	-0.469377	0.311433	0.00114967	-4.4963	2.93943	0.0189282
ATP6V0B	-0.468684	0.357711	0.0058142	-3.49091	2.23551	0.0439835
CTF1	-0.468632	0.30429	0.00244155	-4.01921	2.61234	0.0272628
S100A6	-0.46843	0.326267	0.00475298	-3.61191	2.32303	0.0392331
ORMDL3	-0.467602	0.323803	0.0021186	-4.10762	2.67395	0.0251877
DUSP7	-0.467209	0.321551	0.00229407	-4.05796	2.63939	0.0264352
CCDC86	-0.466683	0.319121	0.00147884	-4.3346	2.83008	0.0207929
MAPK1IP1L	-0.466619	0.318013	0.000506152	-5.04064	3.29572	0.0147282
SCAMP2	-0.466135	0.304656	0.00331389	-3.83092	2.47966	0.0318879
HHAT	-0.466043	0.308084	0.00431253	-3.67064	2.36527	0.0370072
EEF2KMT	-0.465946	0.310679	0.005994	-3.4727	2.22228	0.0448681
RPS19	-0.465253	0.319402	0.00397022	-3.72077	2.40119	0.0354747
TGFB1I1	-0.464921	0.323853	0.000383352	-5.2317	3.4164	0.0132903
GATAD2A	-0.464137	0.316215	0.0030309	-3.88566	2.51843	0.030464
STK40	-0.463984	0.315727	0.00249115	-4.00673	2.6036	0.0274049
SLC3A2	-0.463529	0.313344	0.00122652	-4.45451	2.91132	0.0194814
SERP1	-0.463428	0.329977	0.00593381	-3.47873	2.22667	0.0445549
KRT7	-0.463427	0.328805	0.00217667	-4.09072	2.66221	0.025471
B3GALT6	-0.462854	0.311942	0.00310691	-3.87044	2.50767	0.0308414
ROBO4	-0.462637	0.327655	0.00433229	-3.66788	2.36328	0.037072
MPLKIP	-0.46263	0.321	0.00573675	-3.49893	2.24133	0.043738
TADA3	-0.462404	0.319284	0.00246019	-4.01449	2.60903	0.0272977
ZNF672	-0.462204	0.3241	0.00113799	-4.5029	2.94386	0.0188126
IFI30	-0.461351	0.317737	0.00220882	-4.08157	2.65584	0.0257215
EMC10	-0.461284	0.321336	0.000644816	-4.87702	3.19056	0.015262
BANP	-0.461041	0.312975	0.00647618	-3.42652	2.18868	0.0469988
TCF3	-0.460869	0.310199	0.00246116	-4.01425	2.60886	0.0272977
REPIN1	-0.460698	0.322457	0.00139396	-4.37235	2.85575	0.0202643
MAN2B1	-0.460419	0.315093	0.00128438	-4.42485	2.89131	0.0197165
GNG5	-0.460309	0.315055	0.000594801	-4.93129	3.22563	0.0151497
C1QTNF9B	-0.460276	0.329481	0.00513461	-3.56543	2.28949	0.0410701
WDR83OS	-0.460039	0.315777	0.00391941	-3.72859	2.40678	0.0352544
HAUS7	-0.460008	0.332988	0.00132344	-4.40561	2.87829	0.0198222
CYHR1	-0.459488	0.308069	0.000892474	-4.66135	3.0494	0.0169905
CDC37	-0.459483	0.315572	0.000957118	-4.61552	3.01903	0.0174642
PSMB5	-0.45933	0.312522	0.00284803	-3.92395	2.54546	0.0293611
TM4SF19	-0.459329	0.314333	0.00342294	-3.81112	2.4656	0.0324738
SYMPK	-0.458779	0.316192	0.00682113	-3.39562	2.16614	0.0486247
ARF1	-0.458446	0.314797	0.000711535	-4.81122	3.1478	0.0158388
ERP29	-0.458328	0.311124	0.00125047	-4.44206	2.90293	0.0196035
DAD1	-0.458315	0.314351	0.00240653	-4.02819	2.61861	0.0271635
AVPI1	-0.458076	0.320112	0.00625301	-3.44743	2.20391	0.0459008
FAM122A	-0.457777	0.311764	0.00407262	-3.70532	2.39013	0.0359921
MRPL10	-0.457401	0.314849	0.000848209	-4.69482	3.0715	0.0167081
ZBTB48	-0.45739	0.327787	0.00107901	-4.53741	2.96698	0.0185448
TBC1D17	-0.456769	0.33289	0.00661762	-3.41365	2.1793	0.0476547
TPI1	-0.456687	0.322896	0.00414429	-3.69474	2.38255	0.0361162
FAM50A	-0.456671	0.324025	0.00508504	-3.57126	2.29371	0.0408222
FOXA2	-0.456102	0.317047	0.000130046	-6.01181	3.8859	0.0109458
C9orf142	-0.455959	0.336612	0.00578515	-3.4939	2.23769	0.0438734
PIH1D1	-0.455871	0.3272	0.00289826	-3.91318	2.53786	0.0297091
GPS2	-0.455669	0.311705	0.00125483	-4.43982	2.90142	0.0196119
MMP1	-0.455303	0.327549	0.00528182	-3.54846	2.27722	0.0418886
RAC2	-0.45525	0.317094	0.000720004	-4.80334	3.14267	0.0158388
U2AF2	-0.45499	0.326792	0.00205015	-4.12818	2.68821	0.0247036
PLPPR2	-0.454789	0.309336	0.00185975	-4.18939	2.73054	0.023509
ID3	-0.454098	0.317836	0.00531298	-3.54492	2.27466	0.0420259
MED11	-0.45406	0.342833	0.0056776	-3.50513	2.24583	0.0435199
NAB2	-0.453503	0.321685	0.00278295	-3.93821	2.55549	0.0289722
DGCR14	-0.453169	0.311948	0.00140518	-4.36722	2.85227	0.0202643
ECM1	-0.45307	0.316332	0.00471682	-3.61652	2.32635	0.0390142
NDUFA1	-0.452713	0.3205	0.00582505	-3.48979	2.2347	0.0440107
CNN2	-0.452605	0.304201	0.00244453	-4.01845	2.6118	0.0272628
TIAF1	-0.452512	0.313844	0.000209818	-5.65904	3.67816	0.0113619
C8orf58	-0.452157	0.370799	0.00549887	-3.5243	2.25973	0.0429099
TIMM50	-0.452037	0.310617	0.000859137	-4.68639	3.06594	0.0167756
GJA3	-0.451979	0.334143	0.00248897	-4.00727	2.60398	0.0274049
MAP3K7CL	-0.451411	0.325928	0.00403715	-3.71062	2.39392	0.0357832
DYNLL2	-0.45112	0.307749	4.72012e-05	-6.80352	4.32605	0.00893117
AP1M1	-0.45093	0.308886	0.00293867	-3.90466	2.53185	0.0298143
PPP1R13L	-0.450906	0.332283	0.00198118	-4.14963	2.70308	0.0242824
CTDP1	-0.450564	0.308187	0.000654844	-4.86668	3.18386	0.0152699
C8orf82	-0.450493	0.310833	0.00211939	-4.10739	2.67379	0.0251877
EFHD1	-0.449809	0.336623	9.93965e-05	-6.21569	4.00263	0.0109458
RITA1	-0.449558	0.32235	0.00592175	-3.47994	2.22755	0.0445549
COTL1	-0.449453	0.330153	0.0027272	-3.9507	2.56428	0.0288038
DPM2	-0.448736	0.326008	0.00479891	-3.60612	2.31886	0.0395047
OBSL1	-0.448585	0.302998	0.00119549	-4.47104	2.92245	0.0192893
ZNF707	-0.448506	0.330809	0.00350664	-3.79636	2.45511	0.0329586
DYNLRB1	-0.448287	0.319552	0.00203717	-4.13216	2.69097	0.0246205
SRF	-0.448277	0.317951	0.00424983	-3.67951	2.37163	0.0366767
CAPNS1	-0.447836	0.312746	0.00140897	-4.3655	2.8511	0.0202643
MAU2	-0.447573	0.326271	0.00609027	-3.46318	2.21536	0.0453069
RPP25	-0.447458	0.315991	0.00367569	-3.76765	2.43466	0.0340205
R3HDM4	-0.447313	0.3258	0.00646355	-3.42768	2.18953	0.0469872
TIMM44	-0.447143	0.312974	0.0033977	-3.81564	2.46881	0.0323101
PRMT1	-0.446961	0.326872	0.00507434	-3.57253	2.29462	0.0408032
GNAI2	-0.44661	0.308101	0.00190196	-4.17527	2.7208	0.0237189
PKN3	-0.446138	0.320562	0.00707541	-3.37385	2.15025	0.0495401
ATP6AP1	-0.446013	0.302436	0.00161151	-4.27996	2.79277	0.0217084
HPS6	-0.44523	0.340301	0.00628904	-3.44401	2.20142	0.0461095
MAP7D1	-0.445154	0.313871	0.00133806	-4.39857	2.87353	0.0199459
MTCH1	-0.444782	0.317794	0.00446605	-3.64949	2.35008	0.0377242
TMEM147	-0.44469	0.316629	0.00536937	-3.53859	2.27008	0.0423001
TMEM177	-0.444658	0.322156	0.00450273	-3.64455	2.34652	0.0377321
LRPAP1	-0.444452	0.309438	0.0010939	-4.52851	2.96102	0.0185497
UROD	-0.444362	0.327632	0.00570604	-3.50214	2.24367	0.0436277
ANAPC13	-0.443886	0.348177	0.00318425	-3.85536	2.49699	0.031103
C19orf53	-0.443838	0.339227	0.00594843	-3.47726	2.2256	0.0446371
MFSD10	-0.443396	0.318094	0.00618747	-3.45372	2.20849	0.0456406
UPP1	-0.442837	0.323202	3.82317e-05	-6.97636	4.41758	0.00893117
NELFA	-0.442413	0.325235	0.00626877	-3.44593	2.20282	0.0459887
DAGLB	-0.442248	0.294784	0.00405473	-3.70799	2.39204	0.0358863
SPATA2	-0.442189	0.297419	0.00152402	-4.31543	2.81701	0.0211051
PAQR7	-0.441346	0.311087	0.00118529	-4.47657	2.92617	0.0191765
AMPD2	-0.441325	0.310071	0.00287672	-3.91778	2.5411	0.0296066
WRAP53	-0.441294	0.300248	0.00698003	-3.38192	2.15614	0.0492001
APEX2	-0.440496	0.31346	0.00141787	-4.36148	2.84836	0.0202643
PSENEN	-0.439938	0.310927	0.0033929	-3.8165	2.46943	0.0322898
DNPEP	-0.439835	0.320964	0.0059619	-3.47591	2.22462	0.0447106
AP1M2	-0.43952	0.316913	0.00158664	-4.28983	2.79952	0.0215833
RNF25	-0.439397	0.335545	0.00405004	-3.70869	2.39254	0.0358709
XKR8	-0.43915	0.308391	0.0020687	-4.12254	2.6843	0.0248039
ABHD14B	-0.438397	0.320975	0.00629565	-3.44338	2.20096	0.0461301
ASAH2B	-0.438202	0.290421	0.00181353	-4.20525	2.74147	0.0232606
C3orf14	-0.436784	0.309236	0.00190789	-4.17331	2.71945	0.0237683
AIFM2	-0.436477	0.310584	0.00373013	-3.7587	2.42828	0.034263
ABHD16B	-0.436156	0.327232	0.00254167	-3.99428	2.59488	0.0275855
RUSC1	-0.436003	0.301294	0.00129966	-4.41725	2.88617	0.0197165
LPAR2	-0.434826	0.30923	0.00486618	-3.59773	2.31281	0.0398211
SUV39H1	-0.434283	0.30661	0.00268215	-3.96099	2.57152	0.0286742
FIBP	-0.433747	0.323505	0.00682846	-3.39498	2.16568	0.0486247
PPP1R12C	-0.433501	0.311937	0.00331138	-3.83138	2.47999	0.0318879
HSD3B7	-0.433335	0.297518	0.004914	-3.59185	2.30856	0.0400985
ALKBH5	-0.433207	0.288646	0.000228774	-5.59657	3.64059	0.0113676
WDR54	-0.433022	0.325539	0.00669344	-3.40686	2.17435	0.0479729
DDRGK1	-0.432813	0.301369	0.00159866	-4.28504	2.79624	0.0216255
SCLY	-0.432635	0.314411	0.000865341	-4.68165	3.06281	0.0167767
PDGFA	-0.432453	0.294984	0.00254795	-3.99275	2.59381	0.0275886
GTF2A2	-0.432422	0.323412	0.00213479	-4.10286	2.67065	0.0252717
TMEM39B	-0.432085	0.328784	0.000302971	-5.39638	3.5186	0.0121328
ETHE1	-0.43184	0.330807	0.00537902	-3.53751	2.2693	0.0423001
EHD1	-0.431463	0.310038	0.000573184	-4.95627	3.24171	0.0151169
BTBD6	-0.431274	0.325518	0.00540998	-3.53407	2.2668	0.042461
CCDC71	-0.430913	0.324972	0.00163533	-4.27065	2.78639	0.0218296
SF3B4	-0.430597	0.307373	0.00578608	-3.49381	2.23762	0.0438734
CYC1	-0.430588	0.317094	0.00483957	-3.60104	2.31519	0.0397316
ARL8A	-0.430471	0.32528	0.0033728	-3.82014	2.47201	0.0321489
SNU13	-0.430376	0.30311	0.00053989	-4.99678	3.26769	0.0150029
XAGE1B	-0.430194	0.314789	0.00619787	-3.45272	2.20776	0.0456618
ADIRF	-0.430125	0.309581	0.00315046	-3.8619	2.50163	0.0310338
TANGO2	-0.429952	0.31689	0.000310197	-5.37976	3.50836	0.0121895
UBE2M	-0.429861	0.263683	0.00136735	-4.38469	2.86412	0.0202076
WBSCR22	-0.429628	0.315573	0.0013994	-4.36986	2.85406	0.0202643
PEMT	-0.429346	0.307762	0.00449557	-3.64551	2.34722	0.0377242
FAHD1	-0.428557	0.312353	0.00258264	-3.98438	2.58794	0.0277817
GLRX5	-0.427719	0.314561	0.00565207	-3.50783	2.24779	0.0434339
MPV17	-0.42608	0.308323	0.000646776	-4.87499	3.18925	0.015262
CLU	-0.42593	0.311438	0.00419094	-3.68796	2.37769	0.0364015
SDF4	-0.42585	0.309938	0.00658031	-3.41702	2.18175	0.0474706
ARHGAP39	-0.424454	0.288321	0.00279126	-3.93637	2.5542	0.0289834
YTHDF2	-0.424254	0.299223	0.000843456	-4.69852	3.07394	0.016673
ATG9A	-0.424233	0.306849	0.00346589	-3.8035	2.46019	0.0327022
SMARCB1	-0.424012	0.309088	0.00481017	-3.60471	2.31784	0.0395438
RPL18A	-0.423739	0.33941	0.00164435	-4.26716	2.784	0.0219259
FIBCD1	-0.423431	0.337315	0.00111307	-4.51724	2.95348	0.0186289
PBXIP1	-0.423386	0.273237	0.00254743	-3.99288	2.5939	0.0275886
PUDP	-0.423206	0.309832	0.000990843	-4.5929	3.004	0.0177286
TBCB	-0.423203	0.304254	0.000600404	-4.92498	3.22156	0.0151497
RBM14	-0.422864	0.307511	0.00226151	-4.06686	2.6456	0.0261594
CHPF2	-0.422408	0.294681	0.00660913	-3.41441	2.17986	0.0476218
TBC1D22A	-0.422326	0.311129	0.00369726	-3.76409	2.43212	0.034142
TEAD3	-0.422017	0.313535	0.00596928	-3.47517	2.22408	0.0447383
NANS	-0.421984	0.305198	0.00606504	-3.46566	2.21717	0.0452047
SREBF2	-0.421654	0.306272	0.00307937	-3.87591	2.51154	0.0307026
EIF3C	-0.421376	0.30201	0.00410793	-3.70008	2.38638	0.036007
ZNF579	-0.421235	0.345524	0.00102514	-4.57071	2.98922	0.0179761
TOB2	-0.420515	0.299492	0.00393587	-3.72605	2.40496	0.0352826
GALE	-0.420179	0.316694	0.00698224	-3.38173	2.156	0.0492001
SPCS1	-0.420003	0.308947	0.00269191	-3.95874	2.56994	0.0286894
TRAP1	-0.419927	0.304806	0.00191902	-4.16965	2.71692	0.0238336
SMG9	-0.419748	0.301195	0.00316817	-3.85846	2.49919	0.0310674
FAM127B	-0.41969	0.293189	0.000665082	-4.8563	3.17712	0.01539
MIDN	-0.418812	0.313724	0.000944726	-4.62405	3.02469	0.0173424
MFSD5	-0.418584	0.319063	0.00507058	-3.57298	2.29494	0.0408032
REEP4	-0.41853	0.289248	0.00159533	-4.28636	2.79715	0.0216255
MUTYH	-0.418396	0.320617	0.00552286	-3.52169	2.25784	0.0429099
RIC8A	-0.41827	0.306793	0.00390911	-3.73019	2.40792	0.0351878
MARCH3	-0.417532	0.298763	0.00228315	-4.06093	2.64147	0.0263344
CRTC2	-0.417285	0.32008	0.00705496	-3.37557	2.15151	0.0495143
DHCR24	-0.416979	0.294952	0.003644	-3.77293	2.43842	0.0338796
TRIM16L	-0.416969	0.295817	0.000780245	-4.74999	3.10777	0.0160296
TMEM109	-0.416858	0.301139	0.00127915	-4.42748	2.89308	0.0197165
MMADHC	-0.416451	0.301252	0.000267137	-5.48559	3.57327	0.0115488
PPP1R9B	-0.415857	0.304143	0.00249368	-4.0061	2.60316	0.0274079
VPS37B	-0.4155	0.299145	0.0015022	-4.32461	2.82327	0.0209447
RNF187	-0.415429	0.329726	0.0055921	-3.51422	2.25242	0.0431376
IDH3B	-0.414957	0.304002	0.00290538	-3.91167	2.5368	0.0297091
MAZ	-0.41488	0.298725	0.00389594	-3.73224	2.40939	0.0351475
FKBP1A	-0.414649	0.273919	8.08121e-05	-6.37562	4.09252	0.010217
BCL7B	-0.414323	0.315554	0.00288573	-3.91585	2.53974	0.0296741
DPH2	-0.414181	0.314503	0.00256589	-3.98841	2.59076	0.0277245
FAM200B	-0.41362	0.315655	0.00537347	-3.53813	2.26975	0.0423001
TOP1MT	-0.413539	0.310975	0.00083919	-4.70186	3.07614	0.016673
KLHL21	-0.413528	0.28957	0.00664527	-3.41116	2.17749	0.047791
MARCH4	-0.413325	0.308685	0.00162903	-4.27309	2.78807	0.0217711
SNRPA	-0.412812	0.291655	0.00200032	-4.1436	2.6989	0.0243205
CCDC97	-0.412574	0.318374	0.00539223	-3.53604	2.26823	0.0423491
FAM220A	-0.412384	0.318481	0.00712742	-3.3695	2.14707	0.0498467
CCDC115	-0.412332	0.301841	0.00338213	-3.81845	2.47081	0.0322126
AKT1	-0.411578	0.310555	0.00530548	-3.54577	2.27528	0.0419939
CCNJL	-0.409941	0.291595	0.00116269	-4.48901	2.93454	0.0190452
STARD3	-0.409424	0.311681	0.000780658	-4.74964	3.10754	0.0160296
SUMO3	-0.409356	0.302465	0.00124235	-4.44625	2.90576	0.0195319
ZMYND19	-0.409236	0.307663	0.00400372	-3.71567	2.39754	0.0355906
GSK3A	-0.409044	0.288921	0.00107562	-4.53945	2.96834	0.0185392
MCAT	-0.408897	0.284099	0.00501884	-3.57914	2.2994	0.0406261
FDPS	-0.408733	0.309571	0.00280674	-3.93296	2.5518	0.0290589
STAP2	-0.408302	0.310119	0.00488922	-3.59489	2.31076	0.0399501
SLC9A3R1	-0.408099	0.289648	0.000369296	-5.25766	3.43263	0.0130263
LAMP1	-0.407857	0.30872	0.0033321	-3.82756	2.47728	0.0319366
SQLE	-0.407134	0.299337	8.0216e-05	-6.38139	4.09574	0.010217
CPSF3L	-0.406473	0.301642	0.00713627	-3.36876	2.14653	0.0498728
MRPL1	-0.40606	0.325088	0.00554057	-3.51977	2.25645	0.0429099
MEA1	-0.406021	0.303943	0.00314506	-3.86296	2.50237	0.0310338
SAMD1	-0.405862	0.312968	0.00432322	-3.66915	2.36419	0.037072
FAM104A	-0.405838	0.311996	0.00316373	-3.85933	2.4998	0.0310674
ADCK2	-0.405473	0.300004	0.00569506	-3.5033	2.2445	0.0435986
CDC20	-0.405196	0.298139	0.00552175	-3.52181	2.25792	0.0429099
BAK1	-0.404739	0.312989	0.00674941	-3.40191	2.17073	0.0483455
RGS3	-0.404724	0.295854	0.00588189	-3.48398	2.23048	0.0443572
SLC39A13	-0.404336	0.314502	0.00669302	-3.4069	2.17438	0.0479729
SMPD4	-0.404243	0.305715	0.00551944	-3.52206	2.2581	0.0429099
GRAMD1A	-0.403795	0.307411	0.000922942	-4.63933	3.03483	0.0171383
GPKOW	-0.40331	0.321225	0.00615151	-3.4572	2.21102	0.0455971
MRFAP1	-0.402533	0.294248	0.00181347	-4.20527	2.74149	0.0232606
MRPL57	-0.40228	0.295735	0.00400352	-3.7157	2.39756	0.0355906
COA4	-0.401728	0.292402	0.00444143	-3.65283	2.35248	0.0377242
NAA10	-0.401476	0.30142	0.00370636	-3.76259	2.43105	0.0341893
RPL37	-0.401363	0.297786	0.00348991	-3.79928	2.45719	0.0328634
ARID3A	-0.400969	0.280139	0.00243495	-4.02089	2.61351	0.0272574
PGP	-0.400395	0.310229	0.0064013	-3.43345	2.19373	0.0466506
ALAS1	-0.400314	0.290734	0.00156983	-4.29659	2.80415	0.021475
ATP5G3	-0.400225	0.290347	0.000903963	-4.65296	3.04385	0.0170307
HMGCS1	-0.400204	0.306281	0.00418493	-3.68883	2.37831	0.0363753
CTDNEP1	-0.399571	0.306138	0.00262102	-3.97525	2.58153	0.0281446
NSUN5	-0.399193	0.311673	0.00393465	-3.72624	2.40509	0.0352826
METTL12	-0.398877	0.294723	0.00624098	-3.44858	2.20475	0.045868
MAN1B1	-0.398382	0.294466	0.00649065	-3.42519	2.18771	0.0470194
SRRT	-0.398139	0.299903	0.00172626	-4.23639	2.76289	0.0225473
SHROOM1	-0.398053	0.291707	0.00513256	-3.56567	2.28967	0.0410701
BANF1	-0.397943	0.299377	0.00410988	-3.6998	2.38617	0.036007
BET1L	-0.397524	0.299044	0.00502673	-3.5782	2.29871	0.0406358
TUBB6	-0.397312	0.292997	0.000870642	-4.67763	3.06016	0.0167767
PEF1	-0.396512	0.309186	0.00529223	-3.54727	2.27636	0.0419416
ABCF3	-0.396286	0.299131	0.00704372	-3.37652	2.1522	0.0494896
UCP2	-0.396135	0.283871	0.00253573	-3.99573	2.5959	0.0275855
WDR25	-0.394983	0.297251	0.00513445	-3.56545	2.28951	0.0410701
CNPPD1	-0.394922	0.302399	0.00505218	-3.57516	2.29652	0.0407872
HTRA2	-0.394437	0.298993	0.00341332	-3.81284	2.46682	0.0324079
WDR74	-0.394201	0.292287	0.00379565	-3.7481	2.42071	0.0346624
ZNF444	-0.393585	0.300781	0.0015069	-4.32262	2.82191	0.0209447
RANBP3	-0.391932	0.300478	0.00424612	-3.68004	2.37201	0.0366767
TMEM33	-0.391695	0.286746	0.00572859	-3.49978	2.24195	0.043738
PSMF1	-0.391654	0.290989	0.0014159	-4.36237	2.84897	0.0202643
COPS6	-0.391554	0.291697	0.0028973	-3.91339	2.53801	0.0297091
TRAF4	-0.391489	0.30696	0.00354866	-3.78909	2.44994	0.033302
FLII	-0.391094	0.305456	0.006925	-3.38663	2.15958	0.0489388
ENO1	-0.390737	0.290949	0.00467303	-3.62214	2.3304	0.0388907
TRAF1	-0.390727	0.291336	0.00615601	-3.45677	2.2107	0.0456026
TBC1D2	-0.390653	0.30138	0.00546221	-3.52831	2.26263	0.0427603
RPS14	-0.390332	0.293062	0.00652523	-3.42202	2.1854	0.0471854
EXOC3-AS1	-0.390161	0.316407	0.00617726	-3.45471	2.2092	0.0456207
BYSL	-0.389609	0.288273	0.00676208	-3.40079	2.16992	0.0484077
FOSL1	-0.389417	0.295829	0.00101044	-4.58012	2.99549	0.0179249
CYB5D2	-0.38915	0.292214	0.0014862	-4.33144	2.82792	0.0208239
INPP5A	-0.388988	0.320317	0.00677059	-3.40004	2.16937	0.0484401
PML	-0.388857	0.29066	0.00302962	-3.88592	2.51861	0.030464
RPL12	-0.388512	0.300252	0.00573392	-3.49923	2.24155	0.043738
PLAC8	-0.387813	0.307639	0.00584076	-3.48818	2.23353	0.0441019
UBC	-0.387693	0.293388	0.0031627	-3.85952	2.49994	0.0310674
FAM86C1	-0.387157	0.317704	0.00385922	-3.738	2.4135	0.0349461
FADD	-0.387129	0.292499	0.00185768	-4.19009	2.73103	0.023509
TBPL1	-0.387005	0.316281	0.00424867	-3.67967	2.37175	0.0366767
FAM127C	-0.38692	0.31355	0.00616544	-3.45585	2.21004	0.0456207
SDC2	-0.386152	0.312806	0.00593003	-3.47911	2.22694	0.0445549
PSMC3	-0.385998	0.293504	0.00465735	-3.62417	2.33186	0.0388468
CTSZ	-0.385978	0.293108	0.00446029	-3.65027	2.35064	0.0377242
ACO2	-0.385782	0.296704	0.00552614	-3.52133	2.25758	0.0429099
ATP5SL	-0.38571	0.292469	0.00360667	-3.7792	2.44289	0.0336641
NRM	-0.3854	0.290615	0.00280389	-3.93358	2.55224	0.0290541
GATA6	-0.385243	0.304972	0.00396216	-3.72201	2.40207	0.0354307
TOX2	-0.385128	0.311168	0.00316784	-3.85853	2.49924	0.0310674
CTBP1	-0.384855	0.293508	0.00606415	-3.46574	2.21723	0.0452047
SNRNP35	-0.383504	0.302433	0.00525038	-3.55204	2.27981	0.0416938
TSC22D3	-0.383433	0.317903	0.00244777	-4.01763	2.61123	0.0272738
GTPBP3	-0.383362	0.291961	0.00480812	-3.60496	2.31802	0.0395438
CDH4	-0.38293	0.282847	0.0050868	-3.57106	2.29356	0.0408222
PHLDA1	-0.382885	0.284057	0.00137969	-4.37893	2.86022	0.0202433
KLHL22	-0.382732	0.290036	0.00410343	-3.70075	2.38685	0.036007
HIRIP3	-0.382479	0.281937	0.000728417	-4.79561	3.13762	0.0158388
HEXIM1	-0.381208	0.284272	0.0016921	-4.24903	2.77157	0.0222932
ASB6	-0.380713	0.284464	0.00368845	-3.76554	2.43316	0.0340866
C21orf2	-0.380642	0.281274	0.00442923	-3.6545	2.35367	0.0376624
RBM15B	-0.380317	0.282636	0.0026851	-3.96031	2.57104	0.0286804
OST4	-0.379508	0.285142	0.00519311	-3.55863	2.28457	0.0413744
TIMM8A	-0.377239	0.29068	0.00281865	-3.93035	2.54996	0.0291325
TIMM17A	-0.377213	0.305139	0.00444715	-3.65206	2.35192	0.0377242
SLC39A8	-0.377	0.29141	0.00292915	-3.90666	2.53326	0.0297674
MTX1	-0.37683	0.285394	0.00305126	-3.88154	2.51552	0.0305258
MB21D2	-0.376717	0.283895	0.00478794	-3.6075	2.31985	0.0394646
QDPR	-0.376488	0.28757	0.0023655	-4.03888	2.62608	0.0269068
PROSER2	-0.376047	0.283277	0.000766335	-4.76191	3.11558	0.0159718
MAEA	-0.37597	0.289388	0.0039976	-3.7166	2.3982	0.0355906
CD24	-0.375951	0.308721	0.00679928	-3.39753	2.16754	0.0485645
ARFRP1	-0.375317	0.318771	0.00683496	-3.39441	2.16526	0.0486425
PIK3R2	-0.374303	0.297426	0.00397838	-3.71953	2.40029	0.0354953
H2AFZ	-0.373751	0.292571	0.00174955	-4.22792	2.75707	0.0227282
OPA3	-0.373749	0.28014	0.00486445	-3.59795	2.31297	0.0398211
MKNK2	-0.373496	0.269864	0.00230724	-4.05439	2.63691	0.0264895
PYCR2	-0.372914	0.286754	0.000496468	-5.05381	3.30411	0.0146807
HM13	-0.37251	0.281565	0.00607006	-3.46516	2.21681	0.0452143
HK1	-0.372053	0.283025	0.00550864	-3.52323	2.25896	0.0429099
FDFT1	-0.37085	0.288179	0.0012309	-4.45222	2.90978	0.0194814
PLIN3	-0.370557	0.288828	0.00231025	-4.05358	2.63634	0.0264958
USF2	-0.370501	0.294425	0.00381184	-3.74551	2.41886	0.0347139
AKAP8L	-0.370337	0.284676	0.00232997	-4.04829	2.63265	0.0266213
FKRP	-0.370013	0.308368	0.00057946	-4.94892	3.23698	0.0151169
IER5	-0.369768	0.280648	0.000519107	-5.02344	3.28474	0.0148909
SLC35A2	-0.369649	0.262114	0.000873821	-4.67524	3.05858	0.0167767
PRCC	-0.369584	0.278938	0.00222387	-4.07733	2.65289	0.0257978
RAB35	-0.369304	0.275321	0.00108532	-4.53362	2.96444	0.0185497
VDR	-0.36928	0.29207	0.00166767	-4.25824	2.77789	0.0221153
UCKL1	-0.368807	0.295903	0.00408486	-3.7035	2.38882	0.036007
PRR14	-0.368745	0.283402	0.00447687	-3.64803	2.34903	0.0377242
TRIM8	-0.368672	0.276563	0.00188113	-4.1822	2.72558	0.0236045
RPS15	-0.367856	0.288238	0.00560256	-3.5131	2.25161	0.0431903
GRHPR	-0.366001	0.286339	0.00296098	-3.90001	2.52857	0.0299404
CCNI	-0.365987	0.28745	0.00273229	-3.94955	2.56347	0.0288038
XRCC1	-0.3653	0.312227	0.00574931	-3.49762	2.24038	0.043738
SIX1	-0.364839	0.289924	0.00139135	-4.37355	2.85656	0.0202643
MAFF	-0.364766	0.290705	0.000132063	-6.00026	3.87922	0.0109458
P2RX4	-0.364477	0.295282	0.00634114	-3.43908	2.19783	0.0463149
IP6K1	-0.364273	0.281299	0.00690669	-3.3882	2.16073	0.0489388
MPC1	-0.363991	0.279564	0.00549218	-3.52503	2.26026	0.0429099
DAZAP1	-0.362746	0.282242	0.00276607	-3.94196	2.55814	0.0288846
NFATC3	-0.362404	0.297588	0.00448146	-3.64741	2.34858	0.0377242
KDM4B	-0.362172	0.29083	0.00687162	-3.39123	2.16294	0.0488175
RPS3	-0.361466	0.284965	0.00650951	-3.42346	2.18645	0.0470998
C14orf169	-0.361066	0.287836	0.00159826	-4.28519	2.79635	0.0216255
TUBA1B	-0.360709	0.292348	0.0050137	-3.57976	2.29984	0.0406116
IL18	-0.360327	0.290163	0.00606024	-3.46613	2.21751	0.0452047
NKX3-2	-0.360191	0.261639	0.00636204	-3.43712	2.1964	0.0464203
AP5S1	-0.360137	0.322387	0.0053253	-3.54353	2.27366	0.0420959
RNF113A	-0.360001	0.288749	0.00422333	-3.6833	2.37435	0.036578
DPH1	-0.359849	0.277017	0.00691617	-3.38739	2.16013	0.0489388
RBPMS	-0.359359	0.280884	0.00182479	-4.20135	2.73879	0.0233056
DRG2	-0.359307	0.29847	0.00567569	-3.50534	2.24598	0.0435199
ISCU	-0.358926	0.287861	0.00425887	-3.67822	2.37071	0.0366948
MAX	-0.358039	0.268597	0.000670997	-4.85038	3.17328	0.01539
C14orf1	-0.357269	0.280001	0.000647131	-4.87462	3.18901	0.015262
C16orf74	-0.355472	0.295206	0.00685737	-3.39246	2.16384	0.0487448
THOC3	-0.355276	0.290743	0.00679999	-3.39746	2.16749	0.0485645
HIST1H1C	-0.354976	0.280013	0.00535238	-3.54049	2.27145	0.0422274
PTX3	-0.354942	0.276342	0.000510244	-5.03516	3.29222	0.0148117
FGFBP3	-0.353549	0.277972	0.00485535	-3.59908	2.31378	0.0398073
RGMB	-0.353286	0.290864	0.00109178	-4.52977	2.96186	0.0185497
METTL18	-0.352359	0.304805	0.000842906	-4.69895	3.07422	0.016673
C6orf132	-0.352001	0.277654	0.00551401	-3.52265	2.25853	0.0429099
CEBPB	-0.352001	0.272953	0.00116154	-4.48965	2.93496	0.0190452
AARSD1	-0.351654	0.290198	0.00218797	-4.08749	2.65996	0.0255263
RPL10	-0.351615	0.283735	0.0034911	-3.79907	2.45704	0.0328634
ULBP2	-0.350686	0.293899	0.00293523	-3.90538	2.53236	0.0298043
RCAN1	-0.349439	0.282877	0.000669712	-4.85166	3.17411	0.01539
GAPDH	-0.348051	0.285458	0.00664836	-3.41089	2.17729	0.047791
EMD	-0.347807	0.291291	0.0014052	-4.36721	2.85226	0.0202643
WNT9A	-0.347602	0.277649	0.00304858	-3.88208	2.5159	0.0305258
TSR2	-0.347533	0.268686	0.00691052	-3.38787	2.16049	0.0489388
ARPC4	-0.347071	0.277993	0.0047269	-3.61523	2.32542	0.039071
SDC1	-0.346758	0.283056	0.00709199	-3.37246	2.14923	0.0496276
NCS1	-0.346539	0.275044	0.00667886	-3.40816	2.1753	0.047925
PTBP1	-0.346282	0.287869	0.00689992	-3.38878	2.16116	0.0489326
DDX39A	-0.346056	0.279171	0.00688026	-3.39048	2.1624	0.0488487
ABHD12	-0.345069	0.27472	0.00714136	-3.36834	2.14622	0.0498728
S100A11	-0.343657	0.279968	0.00215423	-4.0972	2.66671	0.0254295
NAGK	-0.343507	0.282161	0.00526175	-3.55074	2.27887	0.0417567
ACAT2	-0.343442	0.271129	0.00076069	-4.76682	3.11879	0.0159718
PRMT2	-0.34156	0.280747	0.00609573	-3.46264	2.21497	0.0453069
SIGMAR1	-0.341494	0.276507	0.00604893	-3.46725	2.21832	0.0451678
BLCAP	-0.341088	0.269619	0.00211315	-4.10923	2.67507	0.0251629
NEK6	-0.340276	0.269975	0.00246028	-4.01447	2.60902	0.0272977
KAT5	-0.340052	0.275517	0.00390759	-3.73043	2.40809	0.0351878
ZSCAN18	-0.339384	0.291725	0.00278493	-3.93777	2.55519	0.0289722
PATZ1	-0.338854	0.271074	0.00506133	-3.57407	2.29574	0.0408032
SLC25A5	-0.338227	0.289003	0.00424081	-3.68079	2.37255	0.0366767
RNPS1	-0.337333	0.265147	0.00449381	-3.64575	2.34739	0.0377242
NGFRAP1	-0.336884	0.287386	0.00522995	-3.55438	2.2815	0.041586
CXXC5	-0.336088	0.273557	0.00150687	-4.32263	2.82192	0.0209447
GATA3	-0.33594	0.299637	0.00388233	-3.73437	2.41091	0.035103
LASP1	-0.334825	0.277009	0.00577794	-3.49465	2.23823	0.0438733
MEMO1	-0.334797	0.268404	0.00402333	-3.71271	2.39541	0.0357126
ZDHHC16	-0.334212	0.265419	0.00542919	-3.53194	2.26527	0.0425746
PHKG2	-0.334192	0.286942	0.00515248	-3.56334	2.28798	0.0411334
RNF220	-0.333705	0.292677	0.00440977	-3.65716	2.35558	0.0375276
KIAA1522	-0.333264	0.293317	0.00242663	-4.02302	2.615	0.0272504
CPSF4	-0.332998	0.289086	0.00654648	-3.42009	2.18399	0.0472827
H1FX	-0.332655	0.272295	0.00119704	-4.47021	2.92189	0.0192893
NOB1	-0.332417	0.276445	0.0041066	-3.70028	2.38652	0.036007
ZNF330	-0.3313	0.271528	0.000552068	-4.98166	3.25801	0.0150029
CLDN15	-0.330522	0.295648	0.000459685	-5.10644	3.33754	0.0145256
ZNF557	-0.33051	0.275394	0.00392629	-3.72753	2.40602	0.035264
AURKB	-0.330076	0.269796	0.00553809	-3.52004	2.25664	0.0429099
SNRNP70	-0.327968	0.268191	0.00164638	-4.26638	2.78347	0.0219289
CHIC2	-0.327522	0.260574	0.00231719	-4.05171	2.63504	0.0265503
PAFAH1B2	-0.327329	0.267668	0.00238354	-4.03415	2.62278	0.0269917
LDLRAP1	-0.327013	0.272941	0.00302382	-3.88709	2.51944	0.030464
MINPP1	-0.32527	0.291303	0.00702843	-3.37781	2.15314	0.0494394
HSF2BP	-0.320199	0.288902	0.00295441	-3.90137	2.52953	0.0298989
EIF1B	-0.319082	0.279063	0.00614393	-3.45794	2.21155	0.0455687
PAF1	-0.317798	0.274815	0.00345948	-3.80463	2.46099	0.0326671
TMEM230	-0.317757	0.27317	0.00176193	-4.22346	2.75401	0.0228167
EIF3I	-0.315793	0.269216	0.00585793	-3.48642	2.23226	0.044204
TCEAL3	-0.315289	0.266811	0.00128913	-4.42248	2.8897	0.0197165
H3F3B	-0.314365	0.279647	0.00418117	-3.68937	2.3787	0.0363687
ACTB	-0.313801	0.250027	0.000992064	-4.59209	3.00346	0.0177286
CCDC50	-0.313288	0.270292	0.00529541	-3.54691	2.2761	0.0419416
TSPAN3	-0.311879	0.268846	0.00533007	-3.543	2.27327	0.0421062
FOXP1	-0.311395	0.254537	0.0056104	-3.51227	2.25101	0.0432232
AKAP17A	-0.306818	0.266085	0.00172078	-4.2384	2.76427	0.0225243
MSX2	-0.306038	0.282889	0.00414479	-3.69467	2.3825	0.0361162
CFAP20	-0.305985	0.255827	0.00196442	-4.15496	2.70677	0.024222
FAM98B	-0.305001	0.269047	0.00511399	-3.56785	2.29124	0.0410133
PDAP1	-0.304222	0.268877	0.00706989	-3.37432	2.15059	0.0495401
ID1	-0.301879	0.269842	0.0025135	-4.00119	2.59972	0.0275132
FHL2	-0.300218	0.288577	0.0057117	-3.50155	2.24323	0.0436434
PSMD3	-0.299381	0.270058	0.00393709	-3.72586	2.40483	0.0352826
IDH2	-0.298959	0.265191	0.00579258	-3.49313	2.23713	0.0438747
OGG1	-0.297886	0.267611	0.00600008	-3.47209	2.22184	0.0448681
ZFP36L2	-0.295268	0.25083	0.00563558	-3.50958	2.24906	0.0433621
SNX15	-0.294526	0.26886	0.0069946	-3.38068	2.15524	0.0492585
SERPINH1	-0.29097	0.278547	0.00511789	-3.56739	2.29091	0.0410175
RIN2	-0.288195	0.261193	0.00714347	-3.36816	2.14609	0.0498728
GSTM4	-0.287382	0.262334	0.0042983	-3.67264	2.3667	0.0369373
SSBP3	-0.277094	0.26605	0.00562791	-3.5104	2.24965	0.0433306
AKIRIN2	-0.272287	0.268282	0.00291192	-3.91029	2.53582	0.0297168
TMEM97	-0.271239	0.256667	0.000843682	-4.69834	3.07382	0.016673
NQO1	-0.266968	0.25253	0.00618588	-3.45388	2.2086	0.0456406
SAYSD1	-0.261866	0.284065	0.00537729	-3.5377	2.26944	0.0423001
ANKRD1	-0.25866	0.253385	0.00488487	-3.59543	2.31115	0.0399414
IRX3	-0.255721	0.267576	0.00517735	-3.56045	2.28589	0.0413031
GLUL	-0.255113	0.251563	0.00189482	-4.17764	2.72243	0.0236899
SNX12	-0.251853	0.250015	0.00130978	-4.41227	2.8828	0.0197165
PSMD1	0.23901	0.254316	0.00320946	3.85053	2.49357	0.0312549
SERPINB1	0.293689	0.258047	0.00307402	3.87698	2.51229	0.0306745
SLC22A4	0.297901	0.263667	0.00570405	3.50235	2.24382	0.0436277
ANKEF1	0.303745	0.260338	0.00335698	3.82301	2.47405	0.032099
LAMA4	0.304941	0.26462	0.00619765	3.45274	2.20777	0.0456618
KTN1	0.305762	0.263107	0.0041179	3.69861	2.38532	0.036051
F2RL1	0.321022	0.262445	0.00410131	3.70106	2.38708	0.036007
CACNA2D4	0.324332	0.262005	0.000984562	4.59705	3.00676	0.0176988
KIF15	0.329002	0.274092	0.00507804	3.57209	2.2943	0.040806
NDUFAF7	0.334374	0.279167	0.00186927	4.18618	2.72833	0.0235288
DENND2A	0.334529	0.306196	0.0037681	3.75253	2.42388	0.0344812
CCDC66	0.336254	0.283052	0.00566697	3.50626	2.24665	0.0434934
HSP90B1	0.342846	0.275085	0.00281266	3.93166	2.55088	0.0290954
NVL	0.343228	0.271681	0.00159771	4.28541	2.7965	0.0216255
DDX55	0.345651	0.258265	0.000273471	5.46892	3.56309	0.0116024
ZDHHC6	0.346239	0.25346	0.000785854	4.74525	3.10466	0.0160802
EPRS	0.3473	0.264513	0.00375086	3.75532	2.42587	0.0343753
NSRP1	0.351213	0.26372	0.000234809	5.57785	3.62928	0.0114054
FBXO9	0.357016	0.262908	0.00307296	3.87719	2.51244	0.0306745
WDR41	0.364144	0.275952	0.00558853	3.5146	2.2527	0.0431376
TTC13	0.373779	0.264105	0.000477719	5.0801	3.32083	0.0145894
MTRNR2L1	0.375167	0.288994	0.00313478	3.86496	2.50379	0.0310004
PPIG	0.376617	0.288406	0.00278482	3.93779	2.5552	0.0289722
ANKMY2	0.377461	0.281124	0.00158414	4.29083	2.80021	0.0215833
TDRD3	0.379604	0.275967	0.00523757	3.55351	2.28087	0.0416193
CCDC18	0.380507	0.308773	0.00574804	3.49775	2.24048	0.043738
FAM45A	0.387649	0.25423	8.67223e-05	6.32079	4.06187	0.010217
OCRL	0.390067	0.257762	0.00165624	4.26259	2.78088	0.0219877
DDX5	0.394771	0.267403	0.000515834	5.02774	3.28749	0.0148909
DHX32	0.394984	0.258939	0.000307029	5.38699	3.51282	0.0121352
SDHAF4	0.396939	0.28816	0.00161777	4.27749	2.79108	0.0217125
HFE	0.402329	0.295302	0.00702733	3.37791	2.15321	0.0494394
PNN	0.404238	0.300968	0.00543945	3.53081	2.26445	0.0426096
CEP162	0.405409	0.296079	0.00171971	4.23879	2.76455	0.0225243
PLPP3	0.405744	0.264738	0.000233353	5.58232	3.63199	0.0114054
CFH	0.406098	0.267307	0.000535479	5.00235	3.27126	0.0150029
ETV6	0.41438	0.278705	0.00140111	4.36908	2.85353	0.0202643
ZNF2	0.416834	0.301131	0.00291825	3.90895	2.53488	0.0297563
CENPJ	0.416986	0.302123	0.00334216	3.82572	2.47597	0.0319825
IL1B	0.42007	0.254542	0.000229044	5.59573	3.64008	0.0113676
DNAJC2	0.423108	0.293265	0.000925137	4.63777	3.03379	0.0171383
CHD1L	0.425043	0.265623	4.9163e-05	6.77047	4.30836	0.00903855
ERCC6L	0.427749	0.284923	0.000608246	4.91624	3.21592	0.0152271
PLBD1	0.429737	0.25601	0.000388225	5.22294	3.41092	0.0133537
C5orf63	0.438644	0.282733	0.00043458	5.14502	3.36193	0.0142392
ARGLU1	0.460269	0.290466	0.00251946	3.99972	2.59869	0.0275196
CCDC150	0.463294	0.322951	0.00543147	3.53169	2.26508	0.0425746
SH3D19	0.464739	0.25924	0.000372624	5.25142	3.42873	0.0130677
KDELC2	0.470764	0.319103	0.00208431	4.11783	2.68104	0.0249172
CEP95	0.471468	0.285317	0.000136844	5.97363	3.86377	0.0109458
FUCA1	0.474112	0.29771	0.000300947	5.40111	3.52151	0.0120917
LRRC6	0.474935	0.268057	0.0014158	4.36241	2.849	0.0202643
PDE8A	0.481135	0.325057	0.0035019	3.79719	2.4557	0.0329395
MAT2A	0.494745	0.286808	0.000560711	4.97115	3.25126	0.0150029
MEST	0.49531	0.288295	0.000148245	5.91396	3.82902	0.0109458
SLC37A3	0.497373	0.342454	0.00493574	3.58919	2.30665	0.0401948
BTN3A1	0.501258	0.314649	0.00387883	3.73492	2.4113	0.0350975
GBP2	0.50242	0.297098	3.39419e-05	7.07529	4.46926	0.00893117
FBXO43	0.509442	0.329422	0.000483162	5.07235	3.31591	0.0145894
GNRH1	0.511647	0.378415	0.00559218	3.51421	2.25242	0.0431376
ZNF18	0.515593	0.336163	0.004704	3.61816	2.32753	0.0389618
FAM184A	0.532244	0.372065	0.00215877	4.09588	2.66579	0.0254295
RSRP1	0.543108	0.386261	0.00691929	3.38712	2.15994	0.0489388
DDX26B	0.546676	0.281964	8.67275e-05	6.32075	4.06184	0.010217
VEGFA	0.552534	0.309653	0.000837057	4.70354	3.07725	0.016673
PPFIA2	0.556223	0.297259	0.00203028	4.13428	2.69244	0.0245617
WDR19	0.565366	0.313815	0.000540433	4.9961	3.26726	0.0150029
MAP1LC3B2	0.567755	0.344286	0.00245053	4.01693	2.61074	0.0272796
ZNF558	0.568246	0.350518	0.0064097	3.43267	2.19316	0.0466839
CYP4V2	0.573322	0.345825	0.00221159	4.08079	2.6553	0.0257291
THBD	0.575927	0.333629	0.000236185	5.57365	3.62675	0.0114178
ALPK2	0.576883	0.329819	0.00122119	4.45732	2.91322	0.0194781
LUC7L3	0.578772	0.332381	0.00048106	5.07533	3.3178	0.0145894
ZNF700	0.581563	0.378911	0.00333643	3.82677	2.47672	0.0319528
GTF2H2C	0.600162	0.352486	0.00217529	4.09112	2.66248	0.025471
PIGY	0.601642	0.372894	0.00634378	3.43884	2.19765	0.0463149
PLA2R1	0.607139	0.386227	0.00372233	3.75997	2.42918	0.034263
MILR1	0.63843	0.343861	0.000306388	5.38847	3.51373	0.0121352
ATG10	0.661663	0.325072	0.000544667	4.99081	3.26387	0.0150029
SLC25A27	0.669292	0.417805	0.00268993	3.9592	2.57026	0.0286894
PTGES	0.670578	0.301422	6.43316e-06	8.56685	5.19158	0.00780599
MYLIP	0.691898	0.425817	0.00283351	3.9271	2.54768	0.0292362
PNISR	0.694317	0.38971	0.00186213	4.18859	2.72999	0.0235121
MTRNR2L10	0.698778	0.311423	0.00131129	4.41153	2.8823	0.0197165
LIN7A	0.704448	0.411396	0.00497342	3.58461	2.30334	0.0403933
SYCP2L	0.711162	0.469518	0.000222752	5.6158	3.65218	0.0113676
MYOZ3	0.716175	0.406711	0.00623378	3.44927	2.20525	0.0458507
EPB41L4A	0.719228	0.422476	0.00200393	4.14247	2.69812	0.0243401
C1orf204	0.721026	0.430592	0.00189574	4.17733	2.72222	0.0236899
FPR1	0.750809	0.345417	0.00507338	3.57264	2.2947	0.0408032
PCDH12	0.753246	0.408894	0.00197293	4.15225	2.70489	0.0242303
AGBL2	0.782778	0.330908	0.00449278	3.64589	2.34748	0.0377242
LAMA3	0.812612	0.446918	0.00608728	3.46347	2.21558	0.0453069
CAPN11	0.852882	0.414703	0.00170282	4.24503	2.76883	0.022405
PLB1	0.93743	0.469368	0.000445312	5.12824	3.35134	0.0143327
CDRT1	0.944525	0.401392	0.000451779	5.11834	3.34507	0.0144332
SLC25A41	1.04235	0.465041	0.000306823	5.38747	3.51311	0.0121352
C11orf91	1.06478	0.448149	0.000804363	4.72985	3.09455	0.0162436
CLDN19	1.08503	0.553126	0.00253685	3.99546	2.59571	0.0275855
DLG2	1.11799	0.612287	0.00593344	3.47877	2.22669	0.0445549
NT5DC4	1.11994	0.57778	0.00440024	3.65847	2.35652	0.0375276
PLA2G4D	1.39733	0.677674	0.00167649	4.2549	2.7756	0.0221837
BIVM-ERCC5	1.50674	0.73749	0.00574621	3.49794	2.24062	0.043738
TGIF2-C20orf24	1.63538	0.803454	0.00466827	3.62276	2.33084	0.0388777
SERPINB10	3.99577	1.88662	0.000848095	4.69491	3.07156	0.0167081

## Sheet: Supplementary Table 4
NAME	SIZE	ES	NES	NOM p-val	FDR q-val	FWER p-val	RANK AT MAX	LEADING EDGE
HALLMARK_CHOLESTEROL_HOMEOSTASIS	73	-0.565897	-1.59547	0.0162933	0.0254556	0.04	4389	tags=51%, list=23%, signal=66%
HALLMARK_PI3K_AKT_MTOR_SIGNALING	104	-0.458438	-1.54437	0.00596422	0.0295272	0.09	3661	tags=32%, list=19%, signal=39%
HALLMARK_MYOGENESIS	196	-0.453568	-1.55991	0.00343643	0.0324544	0.067	3627	tags=32%, list=19%, signal=39%
HALLMARK_TNFA_SIGNALING_VIA_NFKB	193	-0.472994	-1.54762	0.00592885	0.0326123	0.083	4759	tags=41%, list=25%, signal=55%
HALLMARK_HYPOXIA	193	-0.461918	-1.56957	0	0.0357828	0.065	4992	tags=42%, list=26%, signal=56%
HALLMARK_TGF_BETA_SIGNALING	52	-0.598418	-1.60082	0	0.0447001	0.034	3024	tags=37%, list=16%, signal=43%
HALLMARK_P53_PATHWAY	196	-0.465567	-1.4752	0.0319361	0.0590004	0.257	3842	tags=40%, list=20%, signal=49%
HALLMARK_ADIPOGENESIS	195	-0.469557	-1.46933	0.0040404	0.0590312	0.261	5316	tags=44%, list=28%, signal=60%
HALLMARK_DNA_REPAIR	141	-0.485658	-1.47593	0.0183673	0.0641803	0.257	3846	tags=35%, list=20%, signal=43%
HALLMARK_REACTIVE_OXIGEN_SPECIES_PATHWAY	46	-0.572294	-1.48139	0.0159681	0.0675083	0.247	6197	tags=65%, list=33%, signal=96%
HALLMARK_UV_RESPONSE_UP	151	-0.464764	-1.49029	0.0414201	0.0697053	0.225	4714	tags=43%, list=25%, signal=57%
HALLMARK_WNT_BETA_CATENIN_SIGNALING	42	-0.524341	-1.44463	0.0606654	0.0754177	0.323	5615	tags=45%, list=29%, signal=64%
HALLMARK_OXIDATIVE_PHOSPHORYLATION	197	-0.530029	-1.41938	0.122772	0.0941804	0.393	4378	tags=43%, list=23%, signal=55%
HALLMARK_MYC_TARGETS_V2	58	-0.549814	-1.42325	0.0746269	0.095138	0.375	4587	tags=52%, list=24%, signal=68%
HALLMARK_APOPTOSIS	156	-0.425557	-1.40495	0.0346821	0.101392	0.404	5478	tags=41%, list=29%, signal=57%
HALLMARK_ESTROGEN_RESPONSE_LATE	195	-0.407364	-1.39507	0.0239044	0.103732	0.431	4644	tags=35%, list=24%, signal=46%
HALLMARK_XENOBIOTIC_METABOLISM	194	-0.40702	-1.38986	0.0454545	0.103749	0.437	5174	tags=37%, list=27%, signal=50%
HALLMARK_UNFOLDED_PROTEIN_RESPONSE	109	-0.404357	-1.36653	0.0598802	0.115757	0.458	3125	tags=26%, list=16%, signal=31%
HALLMARK_MTORC1_SIGNALING	197	-0.442107	-1.35671	0.0822785	0.121528	0.471	5012	tags=38%, list=26%, signal=51%
HALLMARK_GLYCOLYSIS	195	-0.383804	-1.33306	0.0541667	0.140628	0.516	4219	tags=31%, list=22%, signal=40%
HALLMARK_PEROXISOME	102	-0.379085	-1.32429	0.0864865	0.149267	0.527	3702	tags=27%, list=19%, signal=34%
HALLMARK_FATTY_ACID_METABOLISM	155	-0.383919	-1.31187	0.138728	0.154759	0.533	6460	tags=45%, list=34%, signal=67%
HALLMARK_INTERFERON_ALPHA_RESPONSE	87	-0.390454	-1.2915	0.207547	0.168258	0.562	4225	tags=31%, list=22%, signal=40%
HALLMARK_COMPLEMENT	190	-0.340059	-1.28229	0.0706714	0.172091	0.576	6200	tags=37%, list=33%, signal=55%
HALLMARK_APICAL_JUNCTION	192	-0.387254	-1.29246	0.138672	0.173713	0.555	4878	tags=40%, list=26%, signal=53%
HALLMARK_EPITHELIAL_MESENCHYMAL_TRANSITION	196	-0.344137	-1.25354	0.0844037	0.203789	0.604	4607	tags=30%, list=24%, signal=39%
HALLMARK_ANDROGEN_RESPONSE	98	-0.36074	-1.21443	0.208577	0.251313	0.644	5320	tags=34%, list=28%, signal=46%
HALLMARK_ALLOGRAFT_REJECTION	180	-0.329756	-1.21493	0.158703	0.260021	0.644	4680	tags=28%, list=25%, signal=36%
HALLMARK_COAGULATION	130	-0.334562	-1.17421	0.194346	0.270145	0.675	3871	tags=26%, list=20%, signal=33%
HALLMARK_IL2_STAT5_SIGNALING	194	-0.323252	-1.17516	0.221034	0.276603	0.675	5260	tags=35%, list=28%, signal=47%
HALLMARK_IL6_JAK_STAT3_SIGNALING	84	-0.357449	-1.18866	0.218247	0.276942	0.666	5404	tags=37%, list=28%, signal=51%
HALLMARK_INTERFERON_GAMMA_RESPONSE	186	-0.306136	-1.17543	0.175973	0.285286	0.675	4759	tags=27%, list=25%, signal=36%
HALLMARK_ESTROGEN_RESPONSE_EARLY	197	-0.329193	-1.14742	0.273381	0.291112	0.679	6416	tags=41%, list=34%, signal=61%
HALLMARK_MYC_TARGETS_V1	196	-0.373927	-1.11654	0.422449	0.321041	0.697	7415	tags=48%, list=39%, signal=79%
HALLMARK_HEME_METABOLISM	193	-0.31458	-1.10533	0.350379	0.330732	0.703	5421	tags=35%, list=28%, signal=48%
HALLMARK_NOTCH_SIGNALING	32	-0.365135	-1.08798	0.33996	0.343443	0.718	7346	tags=53%, list=39%, signal=86%
HALLMARK_APICAL_SURFACE	44	-0.347866	-1.06594	0.334539	0.349566	0.751	3600	tags=25%, list=19%, signal=31%
HALLMARK_KRAS_SIGNALING_UP	189	-0.301873	-1.0779	0.319185	0.350017	0.727	5554	tags=34%, list=29%, signal=47%
HALLMARK_HEDGEHOG_SIGNALING	35	-0.362484	-1.07054	0.384892	0.352466	0.746	3586	tags=31%, list=19%, signal=39%
HALLMARK_INFLAMMATORY_RESPONSE	193	-0.281633	-0.996946	0.47619	0.441688	0.79	5404	tags=29%, list=28%, signal=40%
HALLMARK_KRAS_SIGNALING_DN	188	-0.291145	-0.95089	0.578199	0.495768	0.815	7737	tags=43%, list=41%, signal=71%
HALLMARK_G2M_CHECKPOINT	197	-0.266079	-0.938111	0.602294	0.499841	0.819	5198	tags=27%, list=27%, signal=37%
HALLMARK_BILE_ACID_METABOLISM	111	-0.268512	-0.955151	0.58363	0.500399	0.815	4030	tags=23%, list=21%, signal=28%
HALLMARK_PANCREAS_BETA_CELLS	36	-0.311701	-0.925433	0.641026	0.507644	0.824	2574	tags=22%, list=14%, signal=26%
HALLMARK_PROTEIN_SECRETION	95	-0.274761	-0.859895	0.671815	0.608699	0.862	7413	tags=43%, list=39%, signal=70%
HALLMARK_E2F_TARGETS	198	-0.222069	-0.787345	0.756048	0.718567	0.912	4094	tags=19%, list=21%, signal=24%
HALLMARK_UV_RESPONSE_DN	139	-0.242987	-0.753201	0.763779	0.760949	0.922	5959	tags=32%, list=31%, signal=46%
HALLMARK_MITOTIC_SPINDLE	193	-0.245081	-0.71468	0.712062	0.802172	0.934	5113	tags=25%, list=27%, signal=34%
HALLMARK_SPERMATOGENESIS	131	-0.170764	-0.634084	0.961661	0.873976	0.957	6400	tags=25%, list=34%, signal=38%
