# Supplementary material for: Extracellular vesicles produced in B cells deliver tumor suppressor miR-335 to breast cancer cells disrupting oncogenic programming in vitro and in vivo
Source: Sci Rep. 2018 Dec 4;8:17581. doi: 10.1038/s41598-018-35968-2 (PMC6279829; doi:10.1038/s41598-018-35968-2)
Supplement: Supplementary file 3 — Supplementary Data Set [file 41598_2018_35968_MOESM3_ESM.xlsx]

## Sheet: gene_list
Apoptosis	Cell Cycle	Cell Death	Cell Motility	DNA Repair	Immune Response	Phosphorylation 1	Phosphorylation 2
GRIK2	RGS14	GRIK2	SCYL3	MUS81	NFKB2	SCYL3	PDE6H
NLRP3	TEX11	KCNC3	DNAAF2	EYA4	LILRA4	FES	LPAR2
EPO	TDRD1	UBE4B	HMGCR	HSPA1L	EBI3	EPHB6	FLT4
UBE4B	CTNNB1	TGM2	SMO	APTX	S1PR4	CAMK4	NPR1
FOXL2	PA2G4	FOXL2	SELPLG	UPF1	SPN	RIOK2	ADRA2B
TRAF1	SMARCB1	CIAPIN1	EDN2	TREX1	KIR2DS5	TNIK	SRC
NME6	TUBB1	MCF2	SCNN1B	NEIL1	APOA4	MAPK7	CIT
ITGB2	NPAT	ZMAT3	RPS6KB1	SHFM1	KIR2DS1	MUL1	MUL1
PPP3R1	CUL3	PAX3	CXCL3	RAD17	CRISP3	RPS6KB1	F2
PAX3	ZMYND11	CDKN2D	PEX5	SFPQ	PGLYRP1	ALPK3	GRK6
MCF2	CDKN2D	PPP3R1	ASTN1	ATXN3	BCL3	RPS6KA2	NTRK1
PTK2B	CIT	NME6	VAV3	CRY1	IL2	ERC1	CCL11
CTNNB1	KATNB1	JUN	CORO1A	DCLRE1C	VTCN1	BCKDK	PIK3CB
JUN	EGFR	TP53AIP1	LTB4R2	APEX1	IL9	TWF1	OSM
OSM	CCNE1	TRAF1	TNF	UNG	FCGRT	TYRO3	PTK2B
TNFSF13	TNFSF13	DAXX	TNFSF13	TNFSF13	TNFSF13	TNFSF13	TNFSF13
CIAPIN1	RASSF4	XIAP	NDE1	ANKRD17	PSEN1	CAMK1D	EPHB6
FAF1	INCENP	BAX	B4GALT1	RAD23B	EXOSC9	MAP3K14	PLA2G1B
BAX	DAXX	PSEN1	TGFBR1	SMC5	MAVS	MAPKAPK2	STK38L
SIRT1	ANAPC13	PKM	SHH	DDB2	IL1RL2	TOP1	CDC42BPB
SLC25A6	DMC1	OSM	NCK1	SOD2	CMKLR1	SMAD7	PSEN1
RPS3A	PARD6A	KRT20	PTENP1	XPC	HLA-DOA	CDK16	PNKP
MUL1	CXCL8	SLK	GFRA3	XAB2	LILRB4	IKBKB	PIK3R1
SLK	BANP	ATM	SMCP	SIRT1	PGLYRP4	LMTK2	DAPK1
COL4A3	PSMC4	MUL1	PSG2	MGMT	CPLX2	TNK1	CDK17
TP53AIP1	MAP3K11	MAP3K11	SCARB1	CCNO	PRG2	AGK	SLK
PSEN1	MIS12	MUC5AC	SYK	RAD52	MLH1	TGFB2	PSKH1
DAXX	PCNP	FAIM	PAFAH1B1	CEP164	OSM	TRIM24	PRKCA
FAIM	RBBP4	MYC	PTK2B	POLD4	LYST	NDUFA2	PTPN11
ELMO2	SKP1	ELMO2	YWHAE	UVRAG	AZGP1	CSNK2A2	EGFR

## Sheet: table
Genetics	n_in_df	n_with_avg_1TPM	t	t_p	wilcox	wilcox_p
Apoptosis	30	25	-2.21761	0.01815	88	0.04501
Cell Cycle	30	28	-3.43612	0.000962	74	0.003309
Cell Death	30	25	-1.54234	0.068038	75	0.018555
Cell Motility	29	24	-1.17176	0.126644	107	0.219233
DNA Repair	30	29	-1.2703	0.107217	139	0.089617
Immune Response	28	15	-1.93707	0.036591	30	0.088402
Phosphorylation 1	30	29	-2.96203	0.003085	99	0.010397
Phosphorylation 2	30	24	-2.36065	0.013548	85	0.063291

## Sheet: Sheet3
Hallmarks		335-unt_scr_st (fold change)	nominal p	t
Apoptosis	GRIK2	0.365491	0.194106	1.39199
	NLRP3	-0.019299	0.864292	-0.175366
	EPO	NaN	NaN	NaN
	UBE4B	0.005854	0.962578	0.048107
	FOXL2	NaN	NaN	NaN
	TRAF1	-0.390727	0.006156	-3.45676
	NME6	-0.11071	0.243625	-1.23904
	ITGB2	-0.337554	0.012952	-3.01744
	PPP3R1	-0.328054	0.01885	-2.79827
	PAX3	NaN	NaN	NaN
	MCF2	NaN	NaN	NaN
	PTK2B	0.157695	0.411113	0.857757
	CTNNB1	-0.011806	0.890554	-0.14115
	JUN	-0.252467	0.020224	-2.75727
	OSM	NaN	NaN	NaN
	TNFSF13	-0.483405	0.020436	-2.75121
	CIAPIN1	-0.056087	0.635775	-0.488435
	FAF1	0.097172	0.29691	1.10048
	BAX	-0.547636	0.000228	-5.59806
	SIRT1	-0.134571	0.45026	-0.785698
	SLC25A6	-0.563864	0.000575	-4.95465
	RPS3A	-0.04211	0.783438	-0.282343
	MUL1	-0.359985	0.015881	-2.89824
	SLK	0.223739	0.209752	1.34047
	COL4A3	0.375647	0.559025	0.604424
	TP53AIP1	-0.841103	0.130689	-1.64647
	PSEN1	-0.043275	0.648672	-0.46966
	DAXX	-0.054974	0.855438	-0.186951
	FAIM	0.047666	0.608287	0.529089
	ELMO2	0.025165	0.755731	0.31976
Cell Cycle	RGS14	-0.253116	0.239295	-1.25133
	TEX11	NaN	NaN	NaN
	TDRD1	NaN	NaN	NaN
	CTNNB1	-0.011806	0.890554	-0.14115
	PA2G4	0.007067	0.906499	0.120467
	SMARCB1	-0.424012	0.00481	-3.60471
	TUBB1	-1.01955	0.095949	-1.83776
	NPAT	0.065123	0.766959	0.304541
	CUL3	-0.001347	0.986046	-0.017932
	ZMYND11	-0.176881	0.341683	-0.998288
	CDKN2D	-0.343619	0.012916	-3.01908
	CIT	0.089909	0.643002	0.477892
	KATNB1	-0.668988	0.001243	-4.44609
	EGFR	0.052711	0.591255	0.554752
	CCNE1	0.009941	0.923223	0.098835
	TNFSF13	-0.483405	0.020436	-2.75121
	RASSF4	0.30835	0.186752	1.41744
	INCENP	-0.095349	0.654943	-0.460594
	DAXX	-0.054974	0.855438	-0.186951
	ANAPC13	-0.443886	0.003184	-3.85536
	DMC1	-0.017483	0.961784	-0.049129
	PARD6A	-0.829968	0.004382	-3.66095
	CXCL8	-0.186169	0.056619	-2.15465
	BANP	-0.461041	0.006476	-3.42652
	PSMC4	-0.202437	0.063758	-2.0841
	MAP3K11	-0.769118	0.000254	-5.52172
	MIS12	0.072724	0.392528	0.893612
	PCNP	-0.119927	0.520187	-0.666474
	RBBP4	0.112292	0.173738	1.46464
	SKP1	-0.017997	0.861197	-0.179413
Cell Death	GRIK2	0.365491	0.194106	1.39199
	KCNC3	-0.398329	0.331587	-1.02041
	UBE4B	0.005854	0.962578	0.048107
	TGM2	-0.245849	0.070927	-2.02045
	FOXL2	NaN	NaN	NaN
	CIAPIN1	-0.056087	0.635775	-0.488435
	MCF2	NaN	NaN	NaN
	ZMAT3	-0.360721	0.073659	-1.99779
	PAX3	NaN	NaN	NaN
	CDKN2D	-0.343619	0.012916	-3.01908
	PPP3R1	-0.328054	0.01885	-2.79827
	NME6	-0.11071	0.243625	-1.23904
	JUN	-0.252467	0.020224	-2.75727
	TP53AIP1	-0.841103	0.130689	-1.64647
	TRAF1	-0.390727	0.006156	-3.45676
	DAXX	-0.054974	0.855438	-0.186951
	XIAP	-0.039174	0.818415	-0.23571
	BAX	-0.547636	0.000228	-5.59806
	PSEN1	-0.043275	0.648672	-0.46966
	PKM	-0.355844	0.008646	-3.25505
	OSM	NaN	NaN	NaN
	KRT20	NaN	NaN	NaN
	SLK	0.223739	0.209752	1.34047
	ATM	0.240183	0.322103	1.04165
	MUL1	-0.359985	0.015881	-2.89824
	MAP3K11	-0.769118	0.000254	-5.52172
	MUC5AC	1.34638	0.061648	2.10413
	FAIM	0.047666	0.608287	0.529089
	MYC	-0.020857	0.807005	-0.250856
	ELMO2	0.025165	0.755731	0.31976
Cell Motility	SCYL3	0.217765	0.045416	2.28477
	DNAAF2	-0.263406	0.013836	-2.9788
	HMGCR	-0.20807	0.071901	-2.01228
	SMO	NaN	NaN	NaN
	SELPLG	-0.645224	0.021663	-2.71725
	EDN2	-0.903253	0.050532	-2.2219
	SCNN1B	NaN	NaN	NaN
	RPS6KB1	-0.090831	0.573749	-0.581543
	CXCL3	0.005857	0.937112	0.080908
	PEX5	-0.051926	0.580352	-0.571386
	ASTN1	NaN	NaN	NaN
	VAV3	0.768382	0.210284	1.33877
	CORO1A	-0.771625	0.00017	-5.81242
	LTB4R2	0.728521	0.307316	1.07573
	TNF	NaN	NaN	NaN
	TNFSF13	-0.483405	0.020436	-2.75121
	NDE1	0.074221	0.812524	0.243522
	B4GALT1	-0.063986	0.577042	-0.57647
	TGFBR1	-0.146503	0.447613	-0.790435
	SHH	-0.01198	0.94276	-0.073625
	NCK1	0.149568	0.275562	1.15342
	PTENP1	NaN	NaN	NaN
	GFRA3	0.140337	0.825331	0.226559
	SMCP	NaN	NaN	NaN
	PSG2	0.458075	0.460341	0.767818
	SCARB1	-0.460202	0.008107	-3.29316
	SYK	-0.495839	0.447188	-0.791198
	PAFAH1B1	-0.077256	0.315343	-1.05708
	PTK2B	0.157695	0.411113	0.857757
	YWHAE	-0.444382	0.041135	-2.34291
DNA Repair	MUS81	-0.11374	0.353262	-0.973504
	EYA4	0.152332	0.381928	0.914595
	HSPA1L	1.24326	0.228524	1.28272
	APTX	-0.004211	0.960945	-0.050209
	UPF1	-0.445597	0.012051	-3.05968
	TREX1	-0.676807	0.004304	-3.6719
	NEIL1	0.185018	0.442315	0.799974
	SHFM1	-0.195191	0.189987	-1.40614
	RAD17	-0.056602	0.734801	-0.348347
	SFPQ	0.118188	0.158839	1.52258
	ATXN3	-0.232183	0.210001	-1.33967
	CRY1	0.010269	0.945529	0.070057
	DCLRE1C	0.208419	0.063189	2.08943
	APEX1	-0.078806	0.408026	-0.863635
	UNG	-0.085143	0.308432	-1.07312
	TNFSF13	-0.483405	0.020436	-2.75121
	ANKRD17	0.086108	0.737149	0.345125
	RAD23B	-0.306667	0.040964	-2.34535
	SMC5	0.130462	0.626603	0.5019
	DDB2	-0.260733	0.032725	-2.47673
	SOD2	-0.176928	0.197903	-1.37917
	XPC	0.124949	0.276734	1.15043
	XAB2	-0.530217	0.001291	-4.4218
	SIRT1	-0.134571	0.45026	-0.785698
	MGMT	NaN	NaN	NaN
	CCNO	-0.556067	0.002577	-3.98583
	RAD52	0.335319	0.041149	2.34271
	CEP164	-0.007948	0.960495	-0.050788
	POLD4	-0.642201	0.000288	-5.4328
	UVRAG	-0.139879	0.23141	-1.27419
Immune Response	NFKB2	-0.526181	0.001191	-4.47351
	LILRA4	NaN	NaN	NaN
	EBI3	-0.696048	0.00996	-3.17166
	S1PR4	NaN	NaN	NaN
	SPN	0.500678	0.111573	1.74503
	KIR2DS5	NaN	NaN	NaN
	APOA4	NaN	NaN	NaN
	KIR2DS1	NaN	NaN	NaN
	CRISP3	NaN	NaN	NaN
	PGLYRP1	NaN	NaN	NaN
	BCL3	-0.363787	0.025643	-2.61898
	IL2	NaN	NaN	NaN
	VTCN1	NaN	NaN	NaN
	IL9	NaN	NaN	NaN
	FCGRT	-0.374473	0.037986	-2.38958
	TNFSF13	-0.483405	0.020436	-2.75121
	PSEN1	-0.043275	0.648672	-0.46966
	EXOSC9	0.137484	0.067457	2.05045
	MAVS	-0.138641	0.203812	-1.35963
	IL1RL2	-0.990369	0.119166	-1.70418
	CMKLR1	-0.379942	0.431022	-0.820562
	HLA-DOA	NaN	NaN	NaN
	LILRB4	NaN	NaN	NaN
	PGLYRP4	NaN	NaN	NaN
	CPLX2	NaN	NaN	NaN
	PRG2	-0.903804	0.116394	-1.71881
	MLH1	0.130893	0.130419	1.64777
	OSM	NaN	NaN	NaN
	LYST	0.200733	0.351388	0.977474
	AZGP1	0.469225	0.368135	0.942529
Phosphorylation 1	SCYL3	0.217765	0.045416	2.28477
	FES	-0.789551	0.080405	-1.94505
	EPHB6	NaN	NaN	NaN
	CAMK4	-0.111051	0.439599	-0.804894
	RIOK2	-0.064915	0.357657	-0.964254
	TNIK	-0.043683	0.827038	-0.224303
	MAPK7	-0.54544	0.008456	-3.26822
	MUL1	-0.359985	0.015881	-2.89824
	RPS6KB1	-0.090831	0.573749	-0.581543
	ALPK3	0.229329	0.609054	0.527942
	RPS6KA2	0.427099	0.114008	1.73167
	ERC1	-0.043408	0.753527	-0.322756
	BCKDK	-0.642453	0.000505	-5.04286
	TWF1	-0.207487	0.387362	-0.903788
	TYRO3	-0.331723	0.014748	-2.9415
	TNFSF13	-0.483405	0.020436	-2.75121
	CAMK1D	0.066848	0.535025	0.642461
	MAP3K14	-0.735772	0.000198	-5.70155
	MAPKAPK2	-0.227711	0.059229	-2.12791
	TOP1	0.295756	0.054912	2.17278
	SMAD7	-0.582999	4.1e-05	-6.92621
	CDK16	-0.328388	0.021208	-2.72959
	IKBKB	0.049034	0.70413	0.390816
	LMTK2	0.006596	0.972313	0.035586
	TNK1	-0.563745	0.006827	-3.39508
	AGK	0.27587	0.127011	1.66438
	TGFB2	-0.210089	0.163453	-1.50415
	TRIM24	-0.084153	0.357681	-0.964203
	NDUFA2	-0.248186	0.091196	-1.86875
	CSNK2A2	-0.00298	0.97079	-0.037544
Phosphorylation 2	PDE6H	-0.415218	0.400304	-0.878469
	LPAR2	-0.434826	0.004866	-3.59773
	FLT4	0.544788	0.246182	1.23186
	NPR1	-0.811976	0.098235	-1.82337
	ADRA2B	NaN	NaN	NaN
	SRC	-0.207699	0.123074	-1.68407
	CIT	0.089909	0.643002	0.477892
	MUL1	-0.359985	0.015881	-2.89824
	F2	-0.467344	0.182726	-1.43173
	GRK6	-0.701905	0.000195	-5.71244
	NTRK1	0.199081	0.641896	0.479502
	CCL11	NaN	NaN	NaN
	PIK3CB	-0.040058	0.745564	-0.33361
	OSM	NaN	NaN	NaN
	PTK2B	0.157695	0.411113	0.857757
	TNFSF13	-0.483405	0.020436	-2.75121
	EPHB6	NaN	NaN	NaN
	PLA2G1B	NaN	NaN	NaN
	STK38L	0.076372	0.598954	0.543105
	CDC42BPB	-0.051091	0.770852	-0.299282
	PSEN1	-0.043275	0.648672	-0.46966
	PNKP	-0.364919	0.01878	-2.80045
	PIK3R1	-0.306715	0.047157	-2.26263
	DAPK1	NaN	NaN	NaN
	CDK17	-0.070905	0.746813	-0.331904
	SLK	0.223739	0.209752	1.34047
	PSKH1	-0.434525	0.013931	-2.97479
	PRKCA	0.120739	0.289887	1.11755
	PTPN11	-0.023913	0.891927	-0.139367
	EGFR	0.052711	0.591255	0.554752
